# Supplementary material for: Ethnic disparities in opioid prescribing for cancer pain and associated emergency department visits and hospital admissions in the last three months of life: a retrospective cohort study
Source: Br J Cancer. 2025 Sep 25;133(11):1675–85. doi: 10.1038/s41416-025-03200-4 (PMC12644774; doi:10.1038/s41416-025-03200-4)
Supplement: Supplementary file 3 — Appendix_Dec_02_2022_cancercodes.txt [file 41416_2025_3200_MOESM3_ESM.txt]

MedCodeId	Term	OriginalReadCode	CleansedReadCode	SnomedCTConceptId	SnomedCTDescriptionId	Release	EmisCodeCategoryId	Cancer.type
4031081000006112	Cancer metastatic to bone	^ESCTCA403108		94222008	3035791010		32	bone
4030911000006114	Cancer metastatic to bone marrow	^ESCTCA403091		94217008	3035739010		31	bone
4031041000006118	Secondary cancer of bone	^ESCTSE403104		94222008	1235813018		32	bone
7696221000006119	Prostate cancer metastatic to bone	^ESCTPR769622		712849003	3286034016		31	bone
7034801000006116	Thyroid cancer metastatic to bone	^ESCTTH703480		424887002	2643596013		31	bone
7358381000006114	Cancer of mandible	^ESCTCA735838		448668007	2901471019		32	bone
880091000006119	Ca skull/face/jaw bone	B300-99	B300.99	187900002	880091000006119		32	bone
880111000006111	Ca upper limb bones/scapula	B304-99	B304.99	187929000	880111000006111		32	bone
880131000006117	Ca lower limb bones	B307-99	B307.99	187959005	880131000006117		32	bone
6364241000006110	Ca lower limb bones	^ESCTCA636424		372108006	1229134011		31	bone
6364561000006111	Ca upper limb bones/scapula	^ESCTCA636456		372131006	1490852011		31	bone
880081000006117	Ca bone/articular cartilage	B30-99	B30..99	302858007	880081000006117		32	bone
880731000006116	Secondary Ca bone/bone marrow	B585-99	B585.99	94222008	880731000006116		32	bone
880141000006110	Ca bone/joint cartilage NOS	B30z-99	B30z.99	566501000000109	880141000006110		32	bone
1494922014	Ca pelvic bones/sacrum/coccyx	B306-99	B306.99	187952001	1494922014		32	bone
1222177013	Ca ribs/sternum/clavicle	B303-99	B303.99	187920001	1222177013		32	bone
5720841000006113	Carcinoma of lower limb bones	^ESCTCA572084		286890004	426373014		31	bone
8028011000006110	Secondary adenocarcinoma of bone	^ESCTSE802801		91281000119103	3332147010		31	bone
8028021000006119	Metastatic adenocarcinoma to bone	^ESCTME802802		91281000119103	3332148017		31	bone
6364351000006118	Carcinoma of pelvic bones, sacrum and coccyx	^ESCTCA636435		372116002	1210693011		31	bone
5720831000006115	Carcinoma of upper limb bones/scapula	^ESCTCA572083		286889008	426372016		31	bone
6364391000006112	Carcinoma of ribs, sternum and/or clavicle	^ESCTCA636439		372121004	1490851016		31	bone
6364381000006114	Carcinoma of ribs and/or sternum and/or clavicle	^ESCTCA636438		372121004	1478185013		31	bone
7364381000006110	Carcinoma of maxilla	^ESCTCA736438		449077005	2901147015		31	bone
4007531000006116	Carcinoma in situ of maxillary antrum	^ESCTCA400753		92655006	1235755016		32	bone
290782017	Carcinoma in situ of cuneiform cartilage	B8105	B810500	189257005	290782017		32	bone
7013191000006111	Adenocarcinoma of pelvis	^ESCTAD701319		423746001	2643585017		31	bone
8052681000006111	Primary adenocarcinoma of pelvis	^ESCTPR805268		184871000119108	3287771019		31	bone
290778019	Carcinoma in situ of cricoid cartilage	B8101	B810100	189253009	290778019		32	bone
290780013	Carcinoma in situ of arytenoid cartilage	B8103	B810300	189255002	290780013		32	bone
290781012	Carcinoma in situ of corniculate cartilage	B8104	B810400	189256001	290781012		32	bone
7615931000006119	Primary squamous cell carcinoma of laryngeal cartilage	^ESCTPR761593		707357005	3029790011		31	bone
7617441000006114	Overlapping squamous cell carcinoma of laryngeal cartilage	^ESCTOV761744		707430007	3030121012		31	bone
290777012	Carcinoma in situ of thyroid cartilage	B8100	B810000	189252004	290777012		32	bone
7615941000006112	Squamous cell carcinoma of laryngeal cartilage	^ESCTSQ761594		707357005	3030399012		31	bone
7370781000006113	Carcinoma of mandible	^ESCTCA737078		449487002	2899540012		31	bone
260880012	Bone marrow: tumour cells	4C54	4C54.00	167935005	260880012		20	bone
2660421000006117	Giant cell tumour of bone, malignant	^ESCTGI266042		10069009	225331014		32	bone
4255821000006110	Bone tumour	^ESCTBO425582		115239009	409425014		32	bone
4031021000006113	Metastatic tumour of bone	^ESCTME403102		94222008	1217283014		32	bone
7665771000006119	Giant cell tumour of bone and articular cartilage	^ESCTGI766577		710211000	3043775011		31	bone
7502571000006113	Giant cell tumour of bone	^ESCTGI750257		697970009	2968174015		31	bone
6052231000006119	Local recurrence of malignant tumour of bone	^ESCTLO605223		314973003	459408016		31	bone
309131000006114	Malignant giant cell tumour of bone	BBX1	BBX1.00	10069009	1215819014		32	bone
6784001000006116	Tumour invades bone	^ESCTTU678400		409773004	2469179013		31	bone
7665641000006116	Giant cell tumour of craniofacial bones	^ESCTGI766564		710205003	3043776012		31	bone
7645771000006112	Giant cell tumour of bone of pelvis	^ESCTGI764577		709210000	3039212012		31	bone
3434381000006116	Giant cell tumour of bone	^ESCTGI343438		57500000	3434381000006116		32	bone
6052431000006115	Metastasis from malignant tumour of bone	^ESCTME605243		314990009	459429013		31	bone
7665721000006115	Giant cell tumour of long bone of upper limb	^ESCTGI766572		710209009	3043950019		31	bone
7691961000006112	Giant cell tumour of short bone of lower limb	^ESCTGI769196		712527004	3082902011		31	bone
291795017	[M]Miscellaneous bone tumours	BBY	BBY..00	115239009	175995012		32	bone
291801014	[M]Miscellaneous bone tumour NOS	BBYz	BBYz.00	115239009	175995012		32	bone
7691941000006113	Giant cell tumour of short bone of upper limb	^ESCTGI769194		712526008	3082936017		31	bone
7645841000006111	Giant cell tumour of long bone of lower limb	^ESCTGI764584		709214009	3039045019		31	bone
11907931000006114	[M]Miscellaneous bone tumours	^ESCT1190793		438221000000103	884641000000116		31	bone
4031091000006110	Tumour metastatic to bone	^ESCTTU403109		94222008	3035821011		32	bone
291790010	Giant cell tumour of bone	BBX0	BBX0.00	57500000	497909017		32	bone
7645691000006118	Giant cell tumour of clavicle	^ESCTGI764569		709204000	3039050013		31	bone
6246691000006111	Malignant orbital tumour	^ESCTMA624669		363462005	1216494016		32	bone
6864531000006116	MALT orbital tumour	^ESCTMA686453		414780005	2538054015		31	bone
6245971000006111	Malignant tumour of vertebral column	^ESCTMA624597		363438000	482675016		32	bone
5345171000006119	Malignant tumour of middle turbinate	^ESCTMA534517		254481009	378890017		31	bone
5345071000006115	Malignant tumour of inferior turbinate	^ESCTMA534507		254478004	378885015		31	bone
5345051000006113	Tumour of inferior turbinate	^ESCTTU534505		254477009	378882017		31	bone
5345151000006112	Tumour of middle turbinate	^ESCTTU534515		254480005	378889014		31	bone
4385001000006110	Tumour of pelvis	^ESCTTU438500		126644004	473731014		31	bone
6247091000006115	Malignant tumour of pelvis	^ESCTMA624709		363484005	482756016		32	bone
5345971000006116	Tumour of laryngeal cartilage	^ESCTTU534597		254528004	378991017		31	bone
288803016	Malignant tumour of laryngeal cartilage	B213z	B213z00	363431006	482660012		32	bone
7645801000006114	Giant cell tumour of mandible	^ESCTGI764580		709211001	3039141014		31	bone
7832331000006111	Tumour of head of rib	^ESCTTU783233		722485007	3332433015		31	bone
155228014	Malignant neoplasm of ethmoid bone	B3000	B300000	93786001	155228014		32	bone
155444019	Malignant neoplasm of parietal bone	B3006	B300600	93945001	155444019		32	bone
155607014	Malignant neoplasm of temporal bone	B3008	B300800	94085001	155607014		32	bone
155681013	Malignant neoplasm of zygomatic bone	B3009	B300900	94145009	155681013		32	bone
288869015	Malignant neoplasm of bones of skull and face	B300	B300.00	187900002	288869015		32	bone
288875012	Malignant neoplasm of orbital bone	B3005	B300500	187906008	288875012		32	bone
288909018	Malignant neoplasm of carpal bone - scaphoid	B3050	B305000	187937008	288909018		32	bone
288910011	Malignant neoplasm of carpal bone - lunate	B3051	B305100	187938003	288910011		32	bone
288911010	Malignant neoplasm of carpal bone - triquetrum	B3052	B305200	187939006	288911010		32	bone
288921019	Malignant neoplasm of fifth metacarpal bone	B305C	B305C00	187949009	288921019		32	bone
288947011	Malignant neoplasm of first metatarsal bone	B3088	B308800	187973001	288947011		32	bone
288950014	Malignant neoplasm of fourth metatarsal bone	B308B	B308B00	187976009	288950014		32	bone
288951013	Malignant neoplasm of fifth metatarsal bone	B308C	B308C00	187977000	288951013		32	bone
403697014	Malignant neoplasm of hand bones	B305	B305.00	269467007	403697014		32	bone
288883018	Malignant neoplasm of bones of skull and face NOS	B300z	B300z00	187900002	288869015		32	bone
288931014	Malignant neoplasm of long bones of leg	B307	B307.00	449627008	2912930013		32	bone
288953011	Malignant neoplasm of short bones of leg NOS	B308z	B308z00	712525007	3082865010		32	bone
2660471000006116	Malignant giant cell tumor of bone	^ESCTMA266047		10069009	1217320012		32	bone
4025931000006110	Primary malignant neoplasm of frontal bone	^ESCTPR402593		93806005	510653011		32	bone
4028711000006112	Primary malignant neoplasm of sphenoid bone	^ESCTPR402871		94066004	511069013		32	bone
12731741000006112	Malignant neoplasm of bone and articular cartilage NOS	^ESCT1273174		566501000000109	1259611000000116		31	bone
4030921000006118	Secondary malignant neoplasm of bone of face	^ESCTSE403092		94218003	155853017		31	bone
4031541000006113	Metastatic malignant neoplasm to carpal bone	^ESCTME403154		94240007	155916010		31	bone
4025061000006119	Primary malignant neoplasm of bone of skull	^ESCTPR402506		93723007	510509012		31	bone
4036611000006117	Metastatic malignant neoplasm to occipital bone	^ESCTME403661		94447007	156476015		31	bone
4026061000006111	Primary malignant neoplasm of hamate bone	^ESCTPR402606		93820003	510684013		31	bone
4033211000006113	Metastatic malignant neoplasm to frontal bone	^ESCTME403321		94308006	156102011		31	bone
4035151000006119	Metastatic malignant neoplasm to lunate bone	^ESCTME403515		94390009	156318012		31	bone
4036951000006112	Secondary malignant neoplasm of palatine bone	^ESCTSE403695		94457008	156499016		31	bone
4026531000006110	Primary malignant neoplasm of long bone of lower limb	^ESCTPR402653		93871001	510777011		31	bone
4025081000006112	Primary malignant neoplasm of bone	^ESCTPR402508		93725000	510511015		31	bone
4034981000006114	Secondary malignant neoplasm of long bone of upper limb	^ESCTSE403498		94383004	156299018		31	bone
7356731000006113	Malignant neoplasm of maxillofacial bone	^ESCTMA735673		448558006	2900463012		31	bone
4040801000006118	Secondary malignant neoplasm of temporal bone	^ESCTSE404080		94621009	156879018		31	bone
4041581000006115	Metastatic malignant neoplasm to trapezoid bone	^ESCTME404158		94645008	156940013		31	bone
4029001000006117	Primary malignant neoplasm of third cuneiform bone of foot	^ESCTPR402900		94094007	511119019		31	bone
4027451000006118	Primary malignant neoplasm of pisiform bone of hand	^ESCTPR402745		93963001	510929015		31	bone
4025051000006116	Primary malignant neoplasm of bone of lower limb	^ESCTPR402505		93722002	510508016		31	bone
4030991000006116	Metastatic malignant neoplasm to bone of upper limb	^ESCTME403099		94221001	155868016		31	bone
4030951000006110	Metastatic malignant neoplasm to bone of lower limb	^ESCTME403095		94219006	155860011		31	bone
4036961000006114	Metastatic malignant neoplasm to palatine bone	^ESCTME403696		94457008	156500013		31	bone
4037711000006110	Secondary malignant neoplasm of pisiform bone of hand	^ESCTSE403771		94490008	156579013		31	bone
4036601000006115	Secondary malignant neoplasm of occipital bone	^ESCTSE403660		94447007	156475016		31	bone
4033521000006119	Metastatic malignant neoplasm to hamate bone	^ESCTME403352		94322006	156136017		31	bone
4041551000006111	Secondary malignant neoplasm of trapezial bone	^ESCTSE404155		94644007	156937013		31	bone
4042531000006112	Metastatic malignant neoplasm to zygomatic bone	^ESCTME404253		94683009	157032011		31	bone
4037451000006115	Metastatic malignant neoplasm to pelvic bone	^ESCTME403745		94478006	156550018		31	bone
6720741000006116	Malignant neoplasm of metatarsal bone of foot	^ESCTMA672074		405945003	2157700010		31	bone
4038811000006117	Metastatic malignant neoplasm to second cuneiform bone of foot	^ESCTME403881		94533005	156672013		31	bone
4036391000006119	Secondary malignant neoplasm of navicular bone of foot	^ESCTSE403639		94439007	156451016		31	bone
4037291000006110	Metastatic malignant neoplasm to parietal bone	^ESCTME403729		94470004	156532013		31	bone
4026751000006112	Primary malignant neoplasm of metatarsal bone	^ESCTPR402675		93893006	510806010		31	bone
4038861000006119	Secondary malignant neoplasm of short bone of upper limb	^ESCTSE403886		94536002	156679016		31	bone
4035141000006116	Secondary malignant neoplasm of lunate bone	^ESCTSE403514		94390009	156317019		31	bone
11925721000006113	Malignant neoplasm of long bones of leg NOS	^ESCT1192572		93871001	725081000006115		31	bone
7696241000006114	Primary malignant neoplasm of prostate metastatic to bone	^ESCTPR769624		712849003	3286024013		31	bone
4030931000006115	Metastatic malignant neoplasm to bone of face	^ESCTME403093		94218003	155856013		31	bone
12107931000006112	Primary malignant neoplasm of bone of left upper limb	^ESCT1210793		354641000119104	3649447010		31	bone
4038851000006116	Metastatic malignant neoplasm to short bone of lower limb	^ESCTME403885		94535003	156678012		31	bone
4038841000006118	Secondary malignant neoplasm of short bone of lower limb	^ESCTSE403884		94535003	156675010		31	bone
4041131000006113	Metastatic malignant neoplasm to third cuneiform bone of foot	^ESCTME404113		94630001	156904011		31	bone
4026991000006116	Primary malignant neoplasm of navicular bone of foot	^ESCTPR402699		93920004	510848015		31	bone
4026591000006114	Primary malignant neoplasm of lunate bone	^ESCTPR402659		93879004	510789013		31	bone
4033071000006110	Metastatic malignant neoplasm to first cuneiform bone of foot	^ESCTME403307		94302007	156080019		31	bone
4029111000006115	Primary malignant neoplasm of trapezoid bone	^ESCTPR402911		94107008	511134013		31	bone
4036421000006110	Metastatic malignant neoplasm to scaphoid bone	^ESCTME403642		94440009	156454012		31	bone
12107901000006116	Overlapping primary malignant neoplasm of bone and articular cartilage of right upper limb	^ESCT1210790		353671000119108	3648732012		31	bone
403698016	Malignant neoplasm of short bone of lower limb	B308	B308.00	712525007	3082865010		32	bone
7046911000006115	Surgical bone margin closest to malignant neoplasm	^ESCTSU704691		425610002	2674207013		31	bone
4030941000006113	Secondary malignant neoplasm of bone of lower limb	^ESCTSE403094		94219006	155857016		31	bone
4030971000006117	Metastatic malignant neoplasm to bone of skull	^ESCTME403097		94220000	155864019		31	bone
6364341000006115	Primary malignant neoplasm of pelvic bones, sacrum and coccyx	^ESCTPR636434		372115003	1210692018		31	bone
6364551000006114	Malignant neoplasm of upper limb bones and scapula	^ESCTMA636455		372131006	1210708016		31	bone
4040201000006117	Metastatic malignant neoplasm to sphenoid bone	^ESCTME404020		94598003	156822013		31	bone
4035821000006117	Secondary malignant neoplasm of metacarpal bone	^ESCTSE403582		94411006	156381011		31	bone
4026541000006117	Primary malignant neoplasm of long bone of upper limb	^ESCTPR402654		93872008	510778018		31	bone
4036431000006113	Secondary malignant neoplasm of navicular bone of hand	^ESCTSE403643		94440009	156455013		31	bone
4031011000006117	Metastatic malignant neoplasm to bone	^ESCTME403101		94222008	155872017		32	bone
7373061000006114	Malignant neoplasm of long bone of lower limb	^ESCTMA737306		449627008	7373061000006114		32	bone
723951000006113	Malignant neoplasm of metatarsal bones of foot	B308-1	B308.11	712525007	3082865010		32	bone
720021000006112	Malignant neoplasm/bones+articular cartilage/limb,unspfd	B30X	B30X.00	1090871000000102	2732621000000111		32	bone
288959010	Malignant neoplasm of bone and articular cartilage	B30z	B30z.00	1090821000000101	2732521000000110		32	bone
720561000006111	Malignant neoplasm, overlapping lesion of bone and articular cartilage of limbs	B309	B309.00	109348004	1219463017		32	bone
729331000006116	Malignant neoplasm of bone, connective tissue, skin and breast	B3	B3...00	271467005	406262013		32	bone
288913013	Malignant neoplasm of carpal bone - trapezium	B3054	B305400	187941007	288913013		32	bone
288948018	Malignant neoplasm of second metatarsal bone	B3089	B308900	187974007	288948018		32	bone
288949014	Malignant neoplasm of third metatarsal bone	B308A	B308A00	187975008	288949014		32	bone
155402013	Malignant neoplasm of nasal bone	B3003	B300300	93916003	155402013		32	bone
155421017	Malignant neoplasm of occipital bone	B3004	B300400	93927001	155421017		32	bone
7698931000006112	Overlapping primary malignant neoplasm of bone and articular cartilage of upper extremity	^ESCTOV769893		713038003	3287954011		31	bone
7373071000006119	Malignant neoplasm of long bone of lower leg	^ESCTMA737307		449628003	2912511015		31	bone
4027161000006112	Primary malignant neoplasm of palatine bone	^ESCTPR402716		93936002	510873015		31	bone
6362831000006110	Primary malignant neoplasm of scaphoid bone	^ESCTPR636283		372008008	1210591016		31	bone
4041571000006118	Secondary malignant neoplasm of trapezoid bone	^ESCTSE404157		94645008	156939011		31	bone
4030961000006112	Secondary malignant neoplasm of bone of skull	^ESCTSE403096		94220000	155861010		31	bone
4025241000006111	Primary malignant neoplasm of carpal bone	^ESCTPR402524		93741004	510542013		31	bone
4036341000006111	Metastatic malignant neoplasm to nasal bone	^ESCTME403634		94435001	156436013		31	bone
4034971000006111	Metastatic malignant neoplasm to long bone of lower limb	^ESCTME403497		94382009	156298014		31	bone
4027911000006111	Primary malignant neoplasm of short bone of lower limb	^ESCTPR402791		94003005	510984011		31	bone
12107941000006119	Primary malignant neoplasm of bone of left lower limb	^ESCT1210794		354651000119102	3648655019		31	bone
6364231000006117	Malignant neoplasm of bone of lower limb	^ESCTMA636423		372108006	1210686012		31	bone
4027921000006115	Primary malignant neoplasm of short bone of upper limb	^ESCTPR402792		94004004	510985012		31	bone
4025071000006114	Primary malignant neoplasm of bone of upper limb	^ESCTPR402507		93724001	510510019		31	bone
4031531000006115	Secondary malignant neoplasm of carpal bone	^ESCTSE403153		94240007	155915014		31	bone
4025881000006116	Primary malignant neoplasm of first cuneiform bone of foot	^ESCTPR402588		93800004	510646019		31	bone
4030891000006112	Metastatic malignant neoplasm to bone marrow	^ESCTME403089		94217008	155852010		31	bone
4033201000006110	Secondary malignant neoplasm of frontal bone	^ESCTSE403320		94308006	156101016		31	bone
4030881000006114	Secondary malignant neoplasm of bone marrow	^ESCTSE403088		94217008	155849019		31	bone
4030981000006119	Secondary malignant neoplasm of bone of upper limb	^ESCTSE403098		94221001	155865018		31	bone
4040791000006119	Metastatic malignant neoplasm to tarsal bone	^ESCTME404079		94620005	156878014		31	bone
12716931000006116	Malignant neoplasm of long bones of leg	^ESCT1271693		187959005	288931014		31	bone
2660431000006119	Giant cell tumor of bone, malignant	^ESCTGI266043		10069009	17570018		32	bone
720031000006110	Malignant neoplasm/overlap lesion/bone+articulr cartilage	B30W	B30W.00	109347009	173899016		32	bone
288898016	Malignant neoplasm of scapula and long bones of upper arm	B304	B304.00	187929000	288898016		32	bone
288917014	Malignant neoplasm of first metacarpal bone	B3058	B305800	187945003	288917014		32	bone
288918016	Malignant neoplasm of second metacarpal bone	B3059	B305900	187946002	288918016		32	bone
288919012	Malignant neoplasm of third metacarpal bone	B305A	B305A00	187947006	288919012		32	bone
288924010	Malignant neoplasm of pelvic bones, sacrum and coccyx	B306	B306.00	187952001	288924010		32	bone
155582012	Malignant neoplasm of sphenoid bone	B3007	B300700	94066004	155582012		32	bone
1235814012	Secondary malignant neoplasm of bone and bone marrow	B585	B585.00	94222008	1235814012		32	bone
4035831000006119	Metastatic malignant neoplasm to metacarpal bone	^ESCTME403583		94411006	156382016		31	bone
4042521000006114	Secondary malignant neoplasm of zygomatic bone	^ESCTSE404252		94683009	157031016		31	bone
7034821000006114	Primary malignant neoplasm of thyroid gland, metastatic to bone	^ESCTPR703482		424887002	2647878014		31	bone
4035841000006112	Secondary malignant neoplasm of metatarsal bone	^ESCTSE403584		94412004	156383014		31	bone
6364611000006114	Primary malignant neoplasm of upper limb bones and scapula	^ESCTPR636461		372133009	1210710019		31	bone
8113521000006115	Overlapping primary malignant neoplasm of bone and articular cartilage of lower extremity	^ESCTOV811352		353661000119102	3286282019		31	bone
4040191000006115	Secondary malignant neoplasm of sphenoid bone	^ESCTSE404019		94598003	156821018		31	bone
4033511000006110	Secondary malignant neoplasm of hamate bone	^ESCTSE403351		94322006	156135018		31	bone
4037281000006112	Secondary malignant neoplasm of parietal bone	^ESCTSE403728		94470004	156531018		31	bone
4040781000006117	Secondary malignant neoplasm of tarsal bone	^ESCTSE404078		94620005	156875012		31	bone
4026951000006110	Primary malignant neoplasm of nasal bone	^ESCTPR402695		93916003	510843012		32	bone
4029471000006118	Primary malignant neoplasm of zygomatic bone	^ESCTPR402947		94145009	511206014		32	bone
4162991000006116	Overlapping malignant neoplasm of bone and articular cartilage of limbs	^ESCTOV416299		109348004	173900014		32	bone
11918261000006113	[X]Malignant neoplasm/bones+articular cartilage/limb,unspfd	^ESCT1191826		443679004	396481000006110		32	bone
4025751000006118	Primary malignant neoplasm of ethmoid bone	^ESCTPR402575		93786001	510618016		32	bone
396471000006112	[X]Malignant neoplasm/bone+articular cartilage, unspecified	Byu33	Byu3300	443679004	2839107012		32	bone
288923016	Malignant neoplasm of hand bones NOS	B305z	B305z00	269467007	403697014		32	bone
288872010	Malignant neoplasm of malar bone	B3002	B300200	187903000	288872010		32	bone
6052441000006113	Metastasis from malignant tumor of bone	^ESCTME605244		314990009	459430015		31	bone
12107921000006114	Overlapping primary malignant neoplasm of bone and articular cartilage of left upper limb	^ESCT1210792		354621000119105	3649444015		31	bone
4036331000006118	Secondary malignant neoplasm of nasal bone	^ESCTSE403633		94435001	156435012		31	bone
4036411000006119	Secondary malignant neoplasm of scaphoid bone	^ESCTSE403641		94440009	156453018		31	bone
396481000006110	Malignant neoplasm of bone and articular cartilage of limb	Byu31	Byu3100	1090871000000102	2732621000000111		32	bone
4025041000006118	Primary malignant neoplasm of bone of face	^ESCTPR402504		93721009	510507014		31	bone
4026741000006110	Primary malignant neoplasm of metacarpal bone	^ESCTPR402674		93892001	510805014		31	bone
4034961000006116	Secondary malignant neoplasm of long bone of lower limb	^ESCTSE403496		94382009	156295012		31	bone
4034991000006112	Metastatic malignant neoplasm to long bone of upper limb	^ESCTME403499		94383004	156302018		31	bone
4036401000006117	Metastatic malignant neoplasm to navicular bone of foot	^ESCTME403640		94439007	156452011		31	bone
7086121000006119	Malignant neoplasm of bone	^ESCTMA708612		428281000	2693512010		31	bone
4037721000006119	Metastatic malignant neoplasm to pisiform bone of hand	^ESCTME403772		94490008	156580011		31	bone
4027891000006114	Primary malignant neoplasm of second cuneiform bone of foot	^ESCTPR402789		94001007	510982010		31	bone
4032671000006113	Secondary malignant neoplasm of ethmoid bone	^ESCTSE403267		94287000	156037011		31	bone
4040811000006115	Metastatic malignant neoplasm to temporal bone	^ESCTME404081		94621009	156880015		31	bone
4028921000006119	Primary malignant neoplasm of temporal bone	^ESCTPR402892		94085001	511102016		32	bone
4027231000006114	Primary malignant neoplasm of parietal bone	^ESCTPR402723		93945001	510898019		32	bone
4027071000006118	Primary malignant neoplasm of occipital bone	^ESCTPR402707		93927001	510855018		32	bone
11918281000006115	[X]Malignant neoplasm/overlap lesion/bone+articulr cartilage	^ESCT1191828		443679004	396551000006118		32	bone
11925871000006117	Malignant neoplasm of bone and articular cartilage NOS	^ESCT1192587		443679004	727461000006111		32	bone
4748331000006117	Malignant neoplasm of trapezial bone	^ESCTMA474833		187941007	1222179011		32	bone
403691010	Malignant neoplasm of bone and articular cartilage	B30	B30..00	443679004	2839107012		32	bone
380145016	Malignant neoplasm of carpal bones	B305-1	B305.11	255090000	380145016		32	bone
380146015	Malignant neoplasm of metacarpal bones	B305-2	B305.12	255091001	380146015		32	bone
288912015	Malignant neoplasm of carpal bone - pisiform	B3053	B305300	187940008	288912015		32	bone
288914019	Malignant neoplasm of carpal bone - trapezoid	B3055	B305500	187942000	288914019		32	bone
288915018	Malignant neoplasm of carpal bone - capitate	B3056	B305600	187943005	288915018		32	bone
288916017	Malignant neoplasm of carpal bone - hamate	B3057	B305700	187944004	288916017		32	bone
12107951000006117	Primary malignant neoplasm of bone of right upper limb	^ESCT1210795		354671000119106	3649577018		31	bone
4041121000006110	Secondary malignant neoplasm of third cuneiform bone of foot	^ESCTSE404112		94630001	156903017		31	bone
6052241000006112	Local recurrence of malignant tumor of bone	^ESCTLO605224		314973003	459407014		31	bone
4028911000006110	Primary malignant neoplasm of tarsal bone	^ESCTPR402891		94084002	511101011		31	bone
4027311000006112	Primary malignant neoplasm of pelvic bone	^ESCTPR402731		93951006	510910014		31	bone
4038801000006115	Secondary malignant neoplasm of second cuneiform bone of foot	^ESCTSE403880		94533005	156671018		31	bone
396551000006118	Overlapping malignant neoplasm of bone and articular cartilage	Byu32	Byu3200	109347009	173899016		32	bone
8113511000006111	Overlapping primary malignant neoplasm of bone and articular cartilage of lower limb	^ESCTOV811351		353661000119102	3286016015		31	bone
4037441000006117	Secondary malignant neoplasm of pelvic bone	^ESCTSE403744		94478006	156547016		31	bone
12107961000006115	Primary malignant neoplasm of bone of right lower limb	^ESCT1210796		354681000119109	3649683012		31	bone
7698921000006114	Overlapping primary malignant neoplasm of bone and articular cartilage of upper limb	^ESCTOV769892		713038003	3287774010		31	bone
4035851000006114	Metastatic malignant neoplasm to metatarsal bone	^ESCTME403585		94412004	156384015		31	bone
4038871000006114	Metastatic malignant neoplasm to short bone of upper limb	^ESCTME403887		94536002	156682014		31	bone
4025031000006111	Primary malignant neoplasm of bone marrow	^ESCTPR402503		93720005	510506017		31	bone
4033061000006115	Secondary malignant neoplasm of first cuneiform bone of foot	^ESCTSE403306		94302007	156079017		31	bone
4031001000006115	Secondary malignant neoplasm of bone	^ESCTSE403100		94222008	155869012		32	bone
4162981000006119	Overlapping malignant neoplasm of bone and articular cartilage	^ESCTOV416298		109347009	4162981000006119		32	bone
3934061000006110	Adamantinoma, malignant (except of Tibia and Long bones, M-92613)	^ESCTAD393406		88253001	146312018		32	bone
4748281000006114	Malignant neoplasm of navicular bone of hand	^ESCTMA474828		187937008	1222178015		32	bone
288920018	Malignant neoplasm of fourth metacarpal bone	B305B	B305B00	187948001	288920018		32	bone
155259011	Malignant neoplasm of frontal bone	B3001	B300100	93806005	155259011		32	bone
4036441000006115	Metastatic malignant neoplasm to navicular bone of hand	^ESCTME403644		94440009	156456014		31	bone
4041561000006113	Metastatic malignant neoplasm to trapezial bone	^ESCTME404156		94644007	156938015		31	bone
4032681000006111	Metastatic malignant neoplasm to ethmoid bone	^ESCTME403268		94287000	156038018		31	bone
288935017	Malignant neoplasm of long bone of lower limb	B307z	B307z00	449627008	2912930013		32	bone
155068017	Malignant neoplasm of acromion	B3041	B304100	93661001	155068017		32	bone
4029701000006119	Metastatic malignant neoplasm to acromion	^ESCTME402970		94157000	155704013		31	bone
4029691000006119	Secondary malignant neoplasm of acromion	^ESCTSE402969		94157000	155703019		31	bone
4024501000006112	Primary malignant neoplasm of acromion	^ESCTPR402450		93661001	510419015		32	bone
155191015	Malignant neoplasm of clavicle	B3032	B303200	93757004	155191015		32	bone
288889019	Malignant neoplasm of ribs, sternum and clavicle	B303	B303.00	187920001	288889019		32	bone
4748181000006118	Malignant neoplasm of ribs and/or sternum and/or clavicle	^ESCTMA474818		187920001	1489769014		32	bone
4031941000006117	Metastatic malignant neoplasm to clavicle	^ESCTME403194		94256002	155960010		31	bone
4031931000006110	Secondary malignant neoplasm of clavicle	^ESCTSE403193		94256002	155959017		31	bone
288897014	Malignant neoplasm of rib, sternum and clavicle NOS	B303z	B303z00	187920001	288889019		32	bone
6364211000006111	Primary malignant neoplasm of ribs and/or sternum and/or clavicle	^ESCTPR636421		372107001	1478184012		31	bone
4025411000006113	Primary malignant neoplasm of clavicle	^ESCTPR402541		93757004	510565015		32	bone
6364221000006115	Primary malignant neoplasm of ribs, sternum and clavicle	^ESCTPR636422		372107001	1210685011		31	bone
155206014	Malignant neoplasm of cuboid	B3086	B308600	93769007	155206014		32	bone
4032221000006110	Metastatic malignant neoplasm to cuboid	^ESCTME403222		94269003	155992011		31	bone
4032211000006119	Secondary malignant neoplasm of cuboid	^ESCTSE403221		94269003	155991016		31	bone
4025551000006110	Primary malignant neoplasm of cuboid	^ESCTPR402555		93769007	510584017		32	bone
155247012	Malignant neoplasm of fibula	B3071	B307100	93799003	155247012		32	bone
4033051000006117	Metastatic malignant neoplasm to fibula	^ESCTME403305		94301000	156078013		31	bone
4025861000006114	Primary malignant neoplasm of fibula	^ESCTPR402586		93799003	510643010		32	bone
4033041000006119	Secondary malignant neoplasm of fibula	^ESCTSE403304		94301000	156077015		31	bone
155370019	Malignant neoplasm of maxilla	B300A	B300A00	93888008	155370019		32	bone
4035641000006111	Metastatic malignant neoplasm to maxilla	^ESCTME403564		94405008	156368016		31	bone
7366721000006119	Malignant neoplasm of alveolus of maxilla	^ESCTMA736672		449223003	2901918011		31	bone
4026681000006110	Primary malignant neoplasm of maxilla	^ESCTPR402668		93888008	510799015		32	bone
6245611000006113	Malignant tumor of maxillary antrum	^ESCTMA624561		363425008	1217979016		32	bone
4035631000006118	Secondary malignant neoplasm of maxilla	^ESCTSE403563		94405008	156367014		31	bone
155503017	Malignant neoplasm of scapula	B3040	B304000	93997008	155503017		32	bone
4038681000006113	Secondary malignant neoplasm of scapula	^ESCTSE403868		94529003	156663017		31	bone
4027831000006110	Primary malignant neoplasm of scapula	^ESCTPR402783		93997008	510969019		32	bone
4038691000006111	Metastatic malignant neoplasm to scapula	^ESCTME403869		94529003	156664011		31	bone
155624015	Malignant neoplasm of tibia	B3072	B307200	94099002	155624015		32	bone
4041291000006115	Secondary malignant neoplasm of tibia	^ESCTSE404129		94635006	156913013		31	bone
4029041000006115	Primary malignant neoplasm of tibia	^ESCTPR402904		94099002	511124016		32	bone
4041301000006119	Metastatic malignant neoplasm to tibia	^ESCTME404130		94635006	156914019		31	bone
155641018	Malignant neoplasm of ulna	B3044	B304400	94112009	155641018		32	bone
4029161000006117	Primary malignant neoplasm of ulna	^ESCTPR402916		94112009	511141019		32	bone
4041671000006119	Secondary malignant neoplasm of ulna	^ESCTSE404167		94650002	156951013		31	bone
4041681000006116	Metastatic malignant neoplasm to ulna	^ESCTME404168		94650002	156952018		31	bone
288886014	Malignant neoplasm of thoracic vertebra	B3021	B302100	187917009	288886014		32	bone
288887017	Malignant neoplasm of lumbar vertebra	B3022	B302200	187918004	288887017		32	bone
288928013	Malignant neoplasm of sacral vertebra	B3063	B306300	187956003	288928013		32	bone
726631000006118	Malignant neoplasm of costo-vertebral joint	B3034	B303400	187926007	288895018		32	bone
4748231000006113	Malignant neoplasm of costovertebral joint	^ESCTMA474823		187926007	288895018		32	bone
720341000006115	Malignant neoplasm of vertebral column	B302	B302.00	363438000	482674017		32	bone
4032311000006111	Secondary malignant neoplasm of thoracic vertebral column	^ESCTSE403231		94274006	156003015		31	bone
6362961000006114	Primary malignant neoplasm of thoracic vertebral column	^ESCTPR636296		372019006	1210600016		31	bone
4032331000006117	Secondary malignant neoplasm of dorsal vertebral column	^ESCTSE403233		94274006	156005010		31	bone
4031791000006112	Metastatic malignant neoplasm to cervical vertebral column	^ESCTME403179		94250008	155942010		31	bone
4040291000006112	Secondary malignant neoplasm of vertebral column	^ESCTSE404029		94602001	156829016		31	bone
4040321000006115	Metastatic malignant neoplasm to vertebral column	^ESCTME404032		94602001	156836015		31	bone
288929017	Malignant neoplasm of coccygeal vertebra	B3064	B306400	187957007	288929017		32	bone
4032321000006115	Metastatic malignant neoplasm to thoracic vertebral column	^ESCTME403232		94274006	156004014		31	bone
4026581000006111	Primary malignant neoplasm of lumbar vertebral column	^ESCTPR402658		93878007	510788017		31	bone
4031781000006114	Secondary malignant neoplasm of cervical vertebral column	^ESCTSE403178		94250008	155941015		31	bone
4032341000006110	Metastatic malignant neoplasm to dorsal vertebral column	^ESCTME403234		94274006	156006011		31	bone
6363061000006116	Primary malignant neoplasm of vertebral column	^ESCTPR636306		372028007	1210608011		31	bone
6362951000006112	Malignant neoplasm of thoracic vertebral column	^ESCTMA636295		372018003	1210599019		31	bone
4035121000006111	Secondary malignant neoplasm of lumbar vertebral column	^ESCTSE403512		94389000	156315010		31	bone
4035131000006114	Metastatic malignant neoplasm to lumbar vertebral column	^ESCTME403513		94389000	156316011		31	bone
288888010	Malignant neoplasm of vertebral column NOS	B302z	B302z00	363438000	482674017		32	bone
6245981000006114	Malignant tumor of vertebral column	^ESCTMA624598		363438000	482674017		32	bone
288885013	Malignant neoplasm of cervical vertebra	B3020	B302000	187916000	288885013		32	bone
4025341000006116	Primary malignant neoplasm of cervical vertebral column	^ESCTPR402534		93751003	510554013		31	bone
4028781000006117	Primary malignant neoplasm of sternum	^ESCTPR402878		94073009	511082017		32	bone
4040481000006113	Metastatic malignant neoplasm to sternum	^ESCTME404048		94605004	156842016		31	bone
155592016	Malignant neoplasm of sternum	B3031	B303100	94073009	155592016		32	bone
4040471000006110	Secondary malignant neoplasm of sternum	^ESCTSE404047		94605004	156841011		31	bone
288944016	Malignant neoplasm of lateral cuneiform	B3085	B308500	187970003	288944016		32	bone
288801019	Malignant neoplasm of cuneiform cartilage	B2132	B213200	187845002	288801019		32	bone
288942017	Malignant neoplasm of medial cuneiform	B3083	B308300	187968007	288942017		32	bone
288943010	Malignant neoplasm of intermediate cuneiform	B3084	B308400	187969004	288943010		32	bone
288946019	Malignant neoplasm of navicular	B3087	B308700	187972006	288946019		32	bone
2475564017	Malignant neoplasm of turbinate	B300B	B300B00	187830009	2475564017		32	bone
4747681000006112	Malignant neoplasm of nasal turbinate	^ESCTMA474768		187830009	2475563011		32	bone
5345081000006117	Malignant tumor of inferior turbinate	^ESCTMA534508		254478004	378884016		31	bone
5345181000006116	Malignant tumor of middle turbinate	^ESCTMA534518		254481009	378891018		31	bone
288930010	Malignant neoplasm of pelvis, sacrum or coccyx NOS	B306z	B306z00	187952001	288924010		32	bone
4027331000006118	Primary malignant neoplasm of pelvis	^ESCTPR402733		93953009	510912018		31	bone
722761000006119	Malignant neoplasm of pelvis	B553	B553.00	363484005	482755017		32	bone
4037491000006114	Metastatic malignant neoplasm to pelvis	^ESCTME403749		94480000	156556012		31	bone
289445018	Malignant neoplasm of pelvis NOS	B553z	B553z00	363484005	482755017		32	bone
6247101000006114	Malignant tumor of pelvis	^ESCTMA624710		363484005	482755017		32	bone
4037481000006111	Secondary malignant neoplasm of pelvis	^ESCTSE403748		94480000	156553016		31	bone
4025451000006114	Primary malignant neoplasm of coccyx	^ESCTPR402545		93760006	510571014		31	bone
4032001000006111	Metastatic malignant neoplasm to coccyx	^ESCTME403200		94259009	155966016		31	bone
4031991000006114	Secondary malignant neoplasm of coccyx	^ESCTSE403199		94259009	155965017		31	bone
4033021000006114	Secondary malignant neoplasm of femur	^ESCTSE403302		94300004	156075011		31	bone
155246015	Malignant neoplasm of femur	B3070	B307000	93798006	155246015		32	bone
4025841000006110	Primary malignant neoplasm of femur	^ESCTPR402584		93798006	510642017		32	bone
4033031000006112	Metastatic malignant neoplasm to femur	^ESCTME403303		94300004	156076012		31	bone
4026261000006115	Primary malignant neoplasm of ischium	^ESCTPR402626		93842002	510724018		32	bone
155308013	Malignant neoplasm of ischium	B3061	B306100	93842002	155308013		32	bone
4034281000006115	Metastatic malignant neoplasm to ischium	^ESCTME403428		94353008	156222017		31	bone
4034271000006118	Secondary malignant neoplasm of ischium	^ESCTSE403427		94353008	156221012		31	bone
4028891000006113	Primary malignant neoplasm of talus	^ESCTPR402889		94083008	511100012		32	bone
4040761000006110	Secondary malignant neoplasm of talus	^ESCTSE404076		94619004	156873017		31	bone
4040771000006115	Metastatic malignant neoplasm to talus	^ESCTME404077		94619004	156874011		31	bone
155604019	Malignant neoplasm of talus	B3081	B308100	94083008	155604019		32	bone
4038191000006117	Secondary malignant neoplasm of radius	^ESCTSE403819		94508007	156617011		31	bone
155483017	Malignant neoplasm of radius	B3043	B304300	93979000	155483017		32	bone
4027611000006117	Primary malignant neoplasm of radius	^ESCTPR402761		93979000	510947014		32	bone
4038201000006119	Metastatic malignant neoplasm to radius	^ESCTME403820		94508007	156618018		31	bone
4042441000006115	Metastatic malignant neoplasm to vomer	^ESCTME404244		94680007	157024015		31	bone
4029421000006119	Primary malignant neoplasm of vomer	^ESCTPR402942		94142007	511203018		32	bone
155677013	Malignant neoplasm of vomer	B300C	B300C00	94142007	155677013		32	bone
4042431000006113	Secondary malignant neoplasm of vomer	^ESCTSE404243		94680007	157023014		31	bone
288901015	Malignant neoplasm of humerus	B3042	B304200	187932002	288901015		32	bone
288941012	Malignant neoplasm of calcaneum	B3082	B308200	187967002	288941012		32	bone
288809017	Malignant neoplasm of cartilage of trachea	B2200	B220000	187853005	288809017		32	bone
4409591000006117	Secondary malignant neoplasm of articular cartilage	^ESCTSE440959		128465005	206787016		31	bone
4031561000006112	Metastatic malignant neoplasm to cartilage of nose	^ESCTME403156		94241006	155918011		31	bone
4163271000006115	Primary malignant neoplasm of laryngeal cartilage	^ESCTPR416327		109370001	337110010		31	bone
6245781000006112	Malignant tumor of laryngeal cartilage	^ESCTMA624578		363431006	482661011		32	bone
4409601000006113	Primary malignant neoplasm of articular cartilage	^ESCTPR440960		128466006	474427012		31	bone
288771014	Malignant neoplasm of cartilage of nose	B2000	B200000	187829004	288771014		32	bone
288799017	Malignant neoplasm of arytenoid cartilage	B2130	B213000	187843009	288799017		32	bone
288802014	Malignant neoplasm of thyroid cartilage	B2133	B213300	187846001	288802014		32	bone
288894019	Malignant neoplasm of costal cartilage	B3033	B303300	187925006	288894019		32	bone
4025251000006113	Primary malignant neoplasm of cartilage of nose	^ESCTPR402525		93742006	510543015		31	bone
724761000006110	Malignant neoplasm of laryngeal cartilage	B213	B213.00	363431006	482660012		32	bone
288800018	Malignant neoplasm of cricoid cartilage	B2131	B213100	187844003	288800018		32	bone
288962013	Malignant neoplasm of cartilage of ear	B3103	B310300	187987001	288962013		32	bone
4031551000006110	Secondary malignant neoplasm of cartilage of nose	^ESCTSE403155		94241006	155917018		31	bone
288896017	Malignant neoplasm of xiphoid process	B3035	B303500	187927003	288896017		32	bone
288922014	Malignant neoplasm of phalanges of hand	B305D	B305D00	187950009	288922014		32	bone
288952018	Malignant neoplasm of phalanges of foot	B308D	B308D00	187978005	288952018		32	bone
7372311000006118	Malignant neoplasm of alveolus of mandible	^ESCTMA737231		449578008	2902239010		31	bone
4035591000006118	Secondary malignant neoplasm of mandible	^ESCTSE403559		94403001	156363013		31	bone
4026661000006117	Primary malignant neoplasm of mandible	^ESCTPR402666		93886007	510797018		31	bone
4035601000006114	Metastatic malignant neoplasm to mandible	^ESCTME403560		94403001	156364019		31	bone
7702031000006115	Malignant ameloblastoma of mandible	^ESCTMA770203		713290004	3288666018		31	bone
155368011	Malignant neoplasm of mandible	B301	B301.00	448668007	2901472014		32	bone
4038121000006119	Metastatic malignant neoplasm to pubis	^ESCTME403812		94504009	156610013		31	bone
4027561000006115	Primary malignant neoplasm of pubis	^ESCTPR402756		93975006	510943013		32	bone
155479017	Malignant neoplasm of pubis	B3062	B306200	93975006	155479017		32	bone
4038111000006110	Secondary malignant neoplasm of pubis	^ESCTSE403811		94504009	156609015		31	bone
4027291000006113	Primary malignant neoplasm of patella	^ESCTPR402729		93950007	510909016		32	bone
4037411000006116	Metastatic malignant neoplasm to patella	^ESCTME403741		94476005	156544011		31	bone
155449012	Malignant neoplasm of patella	B3080	B308000	93950007	155449012		32	bone
4037401000006119	Secondary malignant neoplasm of patella	^ESCTSE403740		94476005	156543017		31	bone
4027731000006119	Primary malignant neoplasm of rib	^ESCTPR402773		93990005	510962011		32	bone
155495017	Malignant neoplasm of rib	B3030	B303000	93990005	155495017		32	bone
4038521000006110	Secondary malignant neoplasm of rib	^ESCTSE403852		94521000	156645017		31	bone
4038531000006113	Metastatic malignant neoplasm to rib	^ESCTME403853		94521000	156648015		31	bone
2549374014	Malignant sacral teratoma	B3065	B306500	416842003	2549374014		32	bone
4026181000006117	Primary malignant neoplasm of ilium	^ESCTPR402618		93833009	510705016		32	bone
4033881000006117	Metastatic malignant neoplasm to ilium	^ESCTME403388		94337005	156174013		31	bone
4033871000006115	Secondary malignant neoplasm of ilium	^ESCTSE403387		94337005	156173019		31	bone
155294016	Malignant neoplasm of ilium	B3060	B306000	93833009	155294016		32	bone
291295016	Neoplasm of unspecified nature of bone	BA020	BA02000	55342001	92007014		32	bone
4383731000006118	Neoplasm of zygomatic bone	^ESCTNE438373		126546006	100101015		31	bone
12061321000006111	Neoplasm of bone of sacrum	^ESCT1206132		767818004	3675916010		31	bone
4383681000006111	Neoplasm of temporal bone	^ESCTNE438368		126541001	98991011		31	bone
4383881000006110	Neoplasm of pelvic bone	^ESCTNE438388		126561007	102321017		31	bone
4383951000006111	Neoplasm of long bone of upper limb	^ESCTNE438395		126568001	102681012		31	bone
4383721000006116	Neoplasm of bone of face	^ESCTNE438372		126545005	99413011		31	bone
4384021000006116	Neoplasm of lunate bone	^ESCTNE438402		126575000	104489018		31	bone
12061261000006110	Neoplasm of bone of hand	^ESCT1206126		767812003	3675605018		31	bone
4383691000006114	Neoplasm of occipital bone	^ESCTNE438369		126542008	98992016		31	bone
4384011000006112	Neoplasm of pisiform bone of hand	^ESCTNE438401		126574001	104488014		31	bone
7645831000006118	Giant cell neoplasm of long bone of lower limb	^ESCTGI764583		709214009	3039137010		31	bone
4384081000006117	Neoplasm of bone of lower limb	^ESCTNE438408		126581008	107037012		31	bone
4383751000006113	Neoplasm of nasal bone	^ESCTNE438375		126548007	100103017		31	bone
4384231000006111	Neoplasm of metatarsal bone	^ESCTNE438423		126596007	108413019		31	bone
6865511000006114	Neoplasm of bone marrow	^ESCTNE686551		414824005	2534449014		31	bone
4383991000006117	Neoplasm of carpal bone	^ESCTNE438399		126572002	103560010		31	bone
4383661000006118	Neoplasm of frontal bone	^ESCTNE438366		126539002	98865014		31	bone
4384191000006118	Neoplasm of navicular bone of foot	^ESCTNE438419		126592009	108113012		31	bone
4384201000006115	Neoplasm of first cuneiform bone of foot	^ESCTNE438420		126593004	108114018		31	bone
4383981000006115	Neoplasm of short bone of upper limb	^ESCTNE438398		126571009	103559017		31	bone
4383741000006111	Neoplasm of palatine bone	^ESCTNE438374		126547002	100102010		31	bone
4384051000006113	Neoplasm of hamate bone	^ESCTNE438405		126578003	106025015		31	bone
4384041000006111	Neoplasm of trapezoid bone	^ESCTNE438404		126577008	104491014		31	bone
7645811000006112	Giant cell neoplasm of lower jaw bone	^ESCTGI764581		709211001	3039201012		31	bone
396121000006119	[X]Mal neoplasm/overlap lesion/bone+articular cartilage/limb	Byu30	Byu3000	109348004	1219463017		32	bone
4384221000006113	Neoplasm of third cuneiform bone of foot	^ESCTNE438422		126595006	108278019		31	bone
4383701000006114	Neoplasm of sphenoid bone	^ESCTNE438370		126543003	98993014		31	bone
4384091000006119	Neoplasm of long bone of lower limb	^ESCTNE438409		126582001	107038019		31	bone
4383641000006117	Neoplasm of bone	^ESCTNE438364		126537000	95319015		31	bone
12061281000006117	Neoplasm of bone of foot	^ESCT1206128		767814002	3675620012		31	bone
4383651000006115	Neoplasm of bone of skull	^ESCTNE438365		126538005	95320014		31	bone
4384061000006110	Neoplasm of metacarpal bone	^ESCTNE438406		126579006	106026019		31	bone
4384211000006117	Neoplasm of second cuneiform bone of foot	^ESCTNE438421		126594005	108277012		31	bone
4384001000006114	Neoplasm of scaphoid bone	^ESCTNE438400		126573007	103933012		31	bone
4383711000006112	Neoplasm of ethmoid bone	^ESCTNE438371		126544009	99412018		31	bone
4383921000006119	Neoplasm of bone of upper limb	^ESCTNE438392		126565003	102325014		31	bone
4384131000006117	Neoplasm of short bone of lower limb	^ESCTNE438413		126586003	107719019		31	bone
4384151000006112	Neoplasm of tarsal bone	^ESCTNE438415		126588002	107986011		31	bone
4383671000006113	Neoplasm of parietal bone	^ESCTNE438367		126540000	98990012		31	bone
7645751000006119	Giant cell neoplasm of bone of pelvis	^ESCTGI764575		709210000	3039133014		31	bone
4383941000006114	Neoplasm of acromion	^ESCTNE438394		126567006	102680013		31	bone
4383871000006112	Neoplasm of clavicle	^ESCTNE438387		126560008	101739014		31	bone
7645681000006116	Giant cell neoplasm of clavicle	^ESCTGI764568		709204000	3039153013		31	bone
4384181000006116	Neoplasm of cuboid	^ESCTNE438418		126591002	107989016		31	bone
4384111000006111	Neoplasm of fibula	^ESCTNE438411		126584000	107717017		31	bone
4383771000006115	Neoplasm of maxilla	^ESCTNE438377		126550004	100105012		31	bone
4383931000006116	Neoplasm of scapula	^ESCTNE438393		126566002	102326010		31	bone
4384121000006115	Neoplasm of tibia	^ESCTNE438412		126585004	107718010		31	bone
4383971000006118	Neoplasm of ulna	^ESCTNE438397		126570005	102683010		31	bone
4383821000006111	Neoplasm of lumbar vertebral column	^ESCTNE438382		126555009	101574013		31	bone
7647141000006114	Neoplasm of vertebra	^ESCTNE764714		709289008	3039367010		31	bone
4383791000006119	Neoplasm of vertebral column	^ESCTNE438379		126552007	100310016		31	bone
4383801000006118	Neoplasm of cervical vertebral column	^ESCTNE438380		126553002	100311017		31	bone
4383811000006115	Neoplasm of thoracic vertebral column	^ESCTNE438381		126554008	101573019		31	bone
4383861000006117	Neoplasm of sternum	^ESCTNE438386		126559003	101738018		31	bone
4384991000006115	Neoplasm of pelvis	^ESCTNE438499		126644004	115179013		31	bone
4383841000006116	Neoplasm of coccyx	^ESCTNE438384		126557001	101736019		31	bone
4384101000006113	Neoplasm of femur	^ESCTNE438410		126583006	107039010		31	bone
4383901000006112	Neoplasm of ischium	^ESCTNE438390		126563005	102323019		31	bone
4384171000006119	Neoplasm of talus	^ESCTNE438417		126590001	107988012		31	bone
4383961000006113	Neoplasm of radius	^ESCTNE438396		126569009	102682017		31	bone
4383761000006110	Neoplasm of vomer	^ESCTNE438376		126549004	100104011		31	bone
12061271000006115	Neoplasm of humerus	^ESCT1206127		767813008	3675610019		31	bone
4385331000006116	Neoplasm of cartilage of nose	^ESCTNE438533		126671004	121982010		31	bone
7645781000006110	Giant cell neoplasm of mandible	^ESCTGI764578		709211001	3038994013		31	bone
7520561000006113	Neoplasm of condyle of mandible	^ESCTNE752056		699320005	3015019012		31	bone
4383781000006117	Neoplasm of mandible	^ESCTNE438378		126551000	100309014		31	bone
4383911000006110	Neoplasm of pubis	^ESCTNE438391		126564004	102324013		31	bone
4384141000006110	Neoplasm of patella	^ESCTNE438414		126587007	107985010		31	bone
4383851000006119	Neoplasm of rib	^ESCTNE438385		126558006	101737011		31	bone
7832321000006113	Neoplasm of head of rib	^ESCTNE783232		722485007	3332432013		31	bone
4383891000006113	Neoplasm of ilium	^ESCTNE438389		126562000	102322012		31	bone
4031031000006111	Metastatic tumor of bone	^ESCTME403103		94222008	1218771013		32	bone
4031101000006116	Tumor metastatic to bone	^ESCTTU403110		94222008	3035829013		32	bone
7034811000006118	Primary thyroid malignancy metastatic to bone	^ESCTPR703481		424887002	2647877016		31	bone
2164653019	Osteosarcoma	B30z0	B30z000	307576001	2164653019		32	bone
2845451000006119	Osteosarcoma, no International Classification of Diseases for Oncology subtype	^ESCTOS284545		21708004	2973054012		32	bone
2845381000006118	Osteosarcoma	^ESCTOS284538		21708004	36424010		32	bone
7953041000006115	Osteosarcoma, limb anomalies, erythroid macrocytosis syndrome	^ESCTOS795304		733064004	3498656013		31	bone
2845441000006116	Osteosarcoma, no ICD-O subtype	^ESCTOS284544		21708004	2770333014		32	bone
5969991000006119	Osteosarcoma of bone	^ESCTOS596999		307576001	450873010		32	bone
5970011000006113	Osteosarcoma - disorder	^ESCTOS597001		307576001	2164654013		32	bone
3042031000006118	Osteosarcoma in Paget's disease of bone	^ESCTOS304203		33681003	56227012		32	bone
3042041000006111	Osteosarcoma in Paget disease of bone	^ESCTOS304204		33681003	2839860013		32	bone
729541000006117	Malig neop of scapula and long bones of upper arm NOS	B304z	B304z00	187929000	288898016		32	bone
2568751000006113	Malignant mixed tumour, osteosarcomatous type	^ESCTMA256875		4392007	194850015		31	bone
2568761000006110	Malignant mixed tumor, osteosarcomatous type	^ESCTMA256876		4392007	7691017		31	bone
7599251000006114	Metastatic osteosarcoma	^ESCTME759925		705145009	3023436012		31	bone
152685014	Benign neoplasm of metatarsal bone	B7388	B738800	92217007	152685014		32	bone
152759018	Benign neoplasm of parietal bone	B7302	B730200	92275006	152759018		32	bone
152934016	Benign neoplasm of temporal bone	B7304	B730400	92426007	152934016		32	bone
153010015	Benign neoplasm of zygomatic bone	B7308	B730800	92488006	153010015		32	bone
290289010	Benign neoplasm of lacrimal bone	B730C	B730C00	188917006	290289010		32	bone
290320014	Benign neoplasm of hand bones	B735	B735.00	188943007	290320014		32	bone
290341015	Benign neoplasm of long bones of lower limb	B737	B737.00	188963000	290341015		32	bone
380310017	Benign neoplasm of face bone	B730-1	B730.11	255177009	380310017		32	bone
290319015	Benign neoplasm of scapula or long bones of upper limb NOS	B734z	B734z00	188937005	290314013		32	bone
290340019	Benign neoplasm of pelvic bone, sacrum or coccyx NOS	B736z	B736z00	188955001	290332013		32	bone
290359017	Benign neoplasm of short bone of lower limb NOS	B738z	B738z00	271476003	406271016		32	bone
403723011	Benign neoplasm of bone or articular cartilage NOS	B73z	B73z.00	92027006	152428019		32	bone
4754841000006114	Benign neoplasm of third cuneiform bone of foot	^ESCTBE475484		188974009	1494931014		32	bone
4754651000006110	Benign neoplasm of lunate bone	^ESCTBE475465		188945000	1494926012		32	bone
4754631000006115	Benign neoplasm of navicular bone of hand	^ESCTBE475463		188944001	1494925011		32	bone
4003911000006113	Benign neoplasm of trapezial bone	^ESCTBE400391		92449009	152963018		32	bone
3995941000006119	Benign neoplasm of bone	^ESCTBE399594		92027006	152428019		32	bone
4754861000006113	Benign neoplasm of navicular bone of foot	^ESCTBE475486		188976006	1494932019		32	bone
4754701000006116	Benign neoplasm of trapezoid bone	^ESCTBE475470		188949006	1494928013		32	bone
4754821000006119	Benign neoplasm of second cuneiform bone of foot	^ESCTBE475482		188973003	1494930010		32	bone
11851151000006113	Benign neoplasm of bone structure of spine	^ESCT1185115		255178004	3513610019		32	bone
7858221000006117	Benign osteogenic neoplasm of bone of sternum	^ESCTBE785822		724586006	3450131014		31	bone
12107741000006117	Benign neoplasm of long bone of left upper limb	^ESCT1210774		351231000119109	3648529011		31	bone
3995911000006118	Benign neoplasm of bone of upper limb	^ESCTBE399591		92026002	152426015		31	bone
7841381000006117	Benign chondrogenic neoplasm of bone and articular cartilage of limb	^ESCTBE784138		723174009	3334786017		31	bone
7835341000006110	Benign chondrogenic neoplasm of bone and articular cartilage	^ESCTBE783534		722690001	3335281018		31	bone
7858271000006116	Benign osteogenic neoplasm of bone of pelvis	^ESCTBE785827		724591007	3448901014		31	bone
7858211000006113	Benign osteogenic neoplasm of bone of rib	^ESCTBE785821		724585005	3450135017		31	bone
4003421000006112	Benign neoplasm of tarsal bone	^ESCTBE400342		92425006	152932017		31	bone
12107911000006118	Benign neoplasm of long bone of right upper limb	^ESCT1210791		353951000119106	3648771010		31	bone
8308551000006114	Benign neoplasm of bone of foot and ankle	^ESCTBE830855		882781000000107	2276491000000118		31	bone
4754621000006118	Benign neoplasm of scaphoid bone	^ESCTBE475462		188944001	1494924010		32	bone
290345012	Benign neoplasm of long bone of lower limb NOS	B737z	B737z00	188963000	290341015		32	bone
380314014	Benign neoplasm of bone of foot	B738-1	B738.11	255180005	380314014		32	bone
152743018	Benign neoplasm of palatine bone	B730B	B730B00	92262006	152743018		32	bone
152905010	Benign neoplasm of sphenoid bone	B7303	B730300	92403000	152905010		32	bone
3999121000006113	Benign neoplasm of long bone of upper limb	^ESCTBE399912		92188000	152643010		31	bone
4000851000006112	Benign neoplasm of pelvic bone	^ESCTBE400085		92283000	152767014		31	bone
406269016	Benign neoplasm of skull and facial bones	B730	B730.00	271474000	406269016		32	bone
290332013	Benign neoplasm of pelvic bones, sacrum and coccyx	B736	B736.00	188955001	290332013		32	bone
152544014	Benign neoplasm of frontal bone	B7301	B730100	92113003	152544014		32	bone
152711018	Benign neoplasm of nasal bone	B7309	B730900	92240006	152711018		32	bone
509905011	Benign neoplasm of lower jaw bone	B731	B731.00	92208007	509905011		32	bone
7858101000006117	Benign osteogenic neoplasm of bone of head	^ESCTBE785810		724579003	3450113013		31	bone
3995861000006111	Benign neoplasm of bone of lower limb	^ESCTBE399586		92024004	152422018		31	bone
7350411000006110	Benign neoplasm of maxillofacial bone	^ESCTBE735041		448136003	2900752010		31	bone
7858181000006114	Benign osteogenic neoplasm of bone of spine	^ESCTBE785818		724583003	3450109018		31	bone
509813011	Benign neoplasm of bone and articular cartilage	B73	B73..00	92027006	509813011		32	bone
406271016	Benign neoplasm of short bones of lower limb	B738	B738.00	271476003	406271016		32	bone
290314013	Benign neoplasm of scapula and long bones of upper limb	B734	B734.00	188937005	290314013		32	bone
3996351000006113	Benign neoplasm of carpal bone	^ESCTBE399635		92045006	152451019		31	bone
7858081000006113	Benign osteogenic neoplasm of bone of limb	^ESCTBE785808		724577001	3448915011		31	bone
7858141000006115	Benign osteogenic neoplasm of bone of lower jaw	^ESCTBE785814		724581001	3450116017		31	bone
7858111000006119	Benign osteogenic neoplasm of bone of skull and face	^ESCTBE785811		724579003	3450114019		31	bone
7858171000006111	Benign osteogenic neoplasm of bone of vertebral column	^ESCTBE785817		724583003	3450108014		31	bone
7858231000006119	Benign osteogenic neoplasm of bone of clavicle	^ESCTBE785823		724587002	3450133012		31	bone
3995901000006116	Benign neoplasm of bone of skull	^ESCTBE399590		92025003	152424017		31	bone
4754681000006119	Benign neoplasm of pisiform bone of hand	^ESCTBE475468		188947008	1494927015		32	bone
4754801000006112	Benign neoplasm of first cuneiform bone of foot	^ESCTBE475480		188972008	1494929017		32	bone
290292014	Benign neoplasm of skull or facial bone NOS	B730z	B730z00	271474000	406269016		32	bone
290295011	Benign neoplasm of lower jaw bone NOS	B731z	B731z00	92208007	152675013		32	bone
290331018	Benign neoplasm of hand bone NOS	B735z	B735z00	188943007	290320014		32	bone
152512010	Benign neoplasm of ethmoid bone	B7305	B730500	92092005	152512010		32	bone
152731019	Benign neoplasm of occipital bone	B7306	B730600	92252004	152731019		32	bone
4001961000006112	Benign neoplasm of short bone of upper limb	^ESCTBE400196		92341008	152834015		31	bone
3994811000006114	Benign neoplasm of acromion	^ESCTBE399481		91963006	152347015		31	bone
152473014	Benign neoplasm of clavicle	B7335	B733500	92061008	152473014		32	bone
5524991000006115	Benign neoplasm of ribs, sternum and/or clavicle	^ESCTBE552499		271475004	1495304013		32	bone
290313019	Benign neoplasm of rib, sternum or clavicle NOS	B733z	B733z00	271475004	406270015		32	bone
406270015	Benign neoplasm of ribs, sternum and clavicle	B733	B733.00	271475004	406270015		32	bone
5524971000006116	Benign neoplasm of ribs and/or sternum and/or clavicle	^ESCTBE552497		271475004	1489925011		32	bone
7858261000006111	Benign osteogenic neoplasm of articular cartilage of clavicle	^ESCTBE785826		724590008	3448893016		31	bone
152489012	Benign neoplasm of cuboid	B7386	B738600	92074002	152489012		32	bone
152532011	Benign neoplasm of fibula	B7372	B737200	92106003	152532011		32	bone
152677017	Benign neoplasm of maxilla	B7307	B730700	92210009	152677017		32	bone
152826014	Benign neoplasm of scapula	B7340	B734000	92334002	152826014		32	bone
152951011	Benign neoplasm of tibia	B7371	B737100	92440008	152951011		32	bone
152970018	Benign neoplasm of ulna	B7343	B734300	92455004	152970018		32	bone
290302017	Benign neoplasm of lumbar vertebra	B7322	B732200	188927000	290302017		32	bone
3996981000006116	Benign neoplasm of dorsal vertebral column	^ESCTBE399698		92079007	152496014		31	bone
3996481000006114	Benign neoplasm of cervical vertebral column	^ESCTBE399648		92055005	152464018		31	bone
3999311000006119	Benign neoplasm of lumbar vertebral column	^ESCTBE399931		92194008	152651013		31	bone
509581000006119	Benign neoplasm of vertebral column, excluding sacrum and coccyx	B732	B732.00	269483007	403722018		32	bone
380312013	Benign neoplasm of vertebra	B732-2	B732.12	255178004	380312013		32	bone
5357091000006114	Benign neoplasm of vertebral column	^ESCTBE535709		255178004	2475995018		32	bone
7858191000006112	Benign osteogenic neoplasm of articular cartilage of vertebral column	^ESCTBE785819		724584009	3450137013		31	bone
3996971000006119	Benign neoplasm of thoracic vertebral column	^ESCTBE399697		92079007	152495013		31	bone
290303010	Benign neoplasm of vertebral column NOS	B732z	B732z00	255178004	380311018		32	bone
290300013	Benign neoplasm of cervical vertebra	B7320	B732000	188925008	290300013		32	bone
290301012	Benign neoplasm of thoracic vertebra	B7321	B732100	188926009	290301012		32	bone
152909016	Benign neoplasm of vertebral column	^ESCT1164041		92407004	152909016		31	bone
152915016	Benign neoplasm of sternum	B733-1	B733.11	92410006	152915016		32	bone
7858251000006114	Benign osteogenic neoplasm of articular cartilage of sternum	^ESCTBE785825		724589004	3448911019		31	bone
290309014	Benign neoplasm of body of sternum	B7332	B733200	188932004	290309014		32	bone
290329010	Benign neoplasm of metacarpal	B7358	B735800	188952003	290329010		32	bone
290354010	Benign neoplasm of lateral cuneiform	B7385	B738500	188974009	290354010		32	bone
290242013	Benign neoplasm of cuneiform cartilage	B7215	B721500	188882008	290242013		32	bone
290352014	Benign neoplasm of medial cuneiform	B7383	B738300	188972008	290352014		32	bone
290353016	Benign neoplasm of middle cuneiform	B7384	B738400	188973003	290353016		32	bone
290356012	Benign neoplasm of navicular	B7387	B738700	188976006	290356012		32	bone
7858281000006118	Benign osteogenic neoplasm of articular cartilage of pelvis	^ESCTBE785828		724592000	3448895011		31	bone
4000871000006119	Benign neoplasm of pelvis	^ESCTBE400087		92285007	152770013		31	bone
11851141000006111	Benign neoplasm of bony pelvis	^ESCT1185114		188955001	3533694018		32	bone
152476018	Benign neoplasm of coccyx	B7364	B736400	92064000	152476018		32	bone
152531016	Benign neoplasm of femur	B7370	B737000	92105004	152531016		32	bone
152604011	Benign neoplasm of ischium	B7361	B736100	92158009	152604011		32	bone
152931012	Benign neoplasm of talus	B7381	B738100	92424005	152931012		32	bone
152802012	Benign neoplasm of radius	B7342	B734200	92313009	152802012		32	bone
153006018	Benign neoplasm of vomer	B730D	B730D00	92485009	153006018		32	bone
290316010	Benign neoplasm of humerus	B7341	B734100	188939008	290316010		32	bone
290351019	Benign neoplasm of calcaneum	B7382	B738200	188971001	290351019		32	bone
290237017	Benign neoplasm of thyroid cartilage	B7210	B721000	188877001	290237017		32	bone
290240017	Benign neoplasm of arytenoid cartilage	B7213	B721300	188880000	290240017		32	bone
290241018	Benign neoplasm of corniculate cartilage	B7214	B721400	188881001	290241018		32	bone
206785012	Benign neoplasm of articular cartilage	B73-1	B73..11	128463003	206785012		32	bone
7858241000006112	Benign osteogenic neoplasm of articular cartilage of rib	^ESCTBE785824		724588007	3450129017		31	bone
7858161000006116	Benign osteogenic neoplasm of articular cartilage of lower jaw	^ESCTBE785816		724582008	3450119012		31	bone
7858131000006113	Benign osteogenic neoplasm of articular cartilage of skull and face	^ESCTBE785813		724580000	3450097012		31	bone
7858201000006110	Benign osteogenic neoplasm of articular cartilage of spine	^ESCTBE785820		724584009	3450138015		31	bone
290238010	Benign neoplasm of cricoid cartilage	B7211	B721100	188878006	290238010		32	bone
290311017	Benign neoplasm of costal cartilage	B7334	B733400	188934003	290311017		32	bone
7858121000006110	Benign osteogenic neoplasm of articular cartilage of head	^ESCTBE785812		724580000	3450096015		31	bone
3996361000006110	Benign neoplasm of cartilage of nose	^ESCTBE399636		92046007	152452014		31	bone
7858091000006111	Benign osteogenic neoplasm of articular cartilage of limb	^ESCTBE785809		724578006	3448913016		31	bone
290310016	Benign neoplasm of xiphoid process	B7333	B733300	188933009	290310016		32	bone
7858151000006118	Benign osteogenic neoplasm of mandible	^ESCTBE785815		724581001	3450117014		31	bone
152675013	Benign neoplasm of mandible	B7310	B731000	92208007	152675013		32	bone
152798011	Benign neoplasm of pubis	B7362	B736200	92309002	152798011		32	bone
152765018	Benign neoplasm of patella	B7380	B738000	92281003	152765018		32	bone
152817011	Benign neoplasm of rib	B7330	B733000	92326008	152817011		32	bone
152580014	Benign neoplasm of ilium	B7360	B736000	92142006	152580014		32	bone
289554017	Secondary cancer of the cervix	B58y2-1	B58y211	188469005	289554017		32	cervix
907091000006110	[RFC] Cancer of the cervix	HNG0205		907091000006106	907091000006110		12	cervix
7017481000006110	Invasive cervical cancer	^ESCTIN701748		423973006	3036130013		31	cervix
4751331000006110	Cancer metastatic to cervix	^ESCTCA475133		188469005	3036537016		32	cervix
4025681000006115	Cancer of endocervix	^ESCTCA402568		93779009	3012522013		31	cervix
6364091000006114	Cancer of exocervix	^ESCTCA636409		372099007	3034718013		32	cervix
6243131000006114	Cancer of the uterine cervix	^ESCTCA624313		363354003	3036162011		32	cervix
6243101000006118	Cancer of cervix	^ESCTCA624310		363354003	1228490015		32	cervix
6243141000006116	Cervical cancer	^ESCTCE624314		363354003	3036569013		32	cervix
7017471000006112	Cancer of uterine cervix, invasive	^ESCTCA701747		423973006	3035963014		31	cervix
880361000006112	Ca cervix uteri - endocervix	B410-99	B410.99	93779009	880361000006112		32	cervix
6364061000006118	Ca cervix uteri - endocervix	^ESCTCA636406		372097009	1229130019		32	cervix
880371000006117	Ca cervix uteri - exocervix	B411-99	B411.99	93789008	880371000006117		32	cervix
153146014	Carcinoma in situ of endocervix	B8310	B831000	92580001	153146014		32	cervix
881191000006110	Carcinoma in situ cervix uteri	B831-99	B831.99	285636001	881191000006110		32	cervix
292208014	[X]Carcinoma in situ of other parts of cervix	ByuFA	ByuFA00	92564006	153128015		32	cervix
4006251000006111	Carcinoma in situ of cervix uteri	^ESCTCA400625		92564006	153129011		32	cervix
8067131000006113	Primary adenocarcinoma of endocervix	^ESCTPR806713		208041000119100	3287516018		31	cervix
7960981000006112	Invasive carcinoma of uterine cervix co-occurrent with HIV (human immunodeficiency virus) infection	^ESCTIN796098		733834006	3474847018		31	cervix
7345581000006114	Endocervical adenocarcinoma in situ	^ESCTEN734558		447760009	2900633012		31	cervix
7960971000006114	Invasive carcinoma of uterine cervix co-occurrent with human immunodeficiency virus infection	^ESCTIN796097		733834006	3474846010		31	cervix
6364101000006115	Carcinoma of exocervix	^ESCTCA636410		372100004	1210678012		31	cervix
12023871000006111	Carcinosarcoma of cervix uteri	^ESCT1202387		764951002	3655735015		31	cervix
5352331000006111	Adenosquamous carcinoma of cervix	^ESCTAD535233		254888007	379749017		31	cervix
4413001000006115	Adenocarcinoma, endocervical type	^ESCTAD441300		128682003	207104012		31	cervix
5352311000006117	Adenocarcinoma of cervix	^ESCTAD535231		254887002	379747015		31	cervix
8052671000006113	Primary adenocarcinoma of uterine cervix	^ESCTPR805267		184781000119102	3287642014		31	cervix
5352371000006114	Cervical ACIS (adenocarcinoma in situ)	^ESCTCE535237		254890008	3028429014		31	cervix
4413211000006112	Mucinous adenocarcinoma, endocervical type	^ESCTMU441321		128695008	207122010		31	cervix
4356601000006115	Endocervical adenocarcinoma	^ESCTEN435660		123842006	192331013		31	cervix
5701321000006112	Carcinoma of cervix	^ESCTCA570132		285432005	424428017		31	cervix
5352351000006116	Adenocarcinoma in situ of cervix	^ESCTAD535235		254890008	379752013		31	cervix
12023881000006114	Cervical carcinosarcoma	^ESCT1202388		764951002	3655731012		31	cervix
12049751000006111	Glassy cell carcinoma of cervix uteri	^ESCT1204975		766930002	3663205014		31	cervix
5352321000006113	Adenocarcinoma cervix uteri	^ESCTAD535232		254887002	379748013		31	cervix
7017461000006117	Carcinoma of uterine cervix, invasive	^ESCTCA701746		423973006	2643565016		31	cervix
153157016	Carcinoma in situ of exocervix	B8311	B831100	92588008	153157016		32	cervix
4356611000006117	Adenocarcinoma of endocervix	^ESCTAD435661		123842006	205165012		31	cervix
11999221000006110	Adenoid basal carcinoma of cervix uteri	^ESCT1199922		763063001	3637740018		31	cervix
11999251000006118	Cervical adenoid cystic carcinoma	^ESCT1199925		763064007	3637745011		31	cervix
5352301000006115	Squamous cell carcinoma of cervix	^ESCTSQ535230		254886006	379746012		31	cervix
11999241000006115	Adenoid cystic carcinoma of cervix uteri	^ESCT1199924		763064007	3637744010		31	cervix
543771000006118	Carcinoma in situ of uterine cervix	B831-3	B831.13	92564006	153128015		32	cervix
6723061000006111	Squamous cell carcinoma in situ of uterine cervix	^ESCTSQ672306		406103009	2157811013		31	cervix
8052661000006118	Primary adenocarcinoma of cervix uteri	^ESCTPR805266		184781000119102	3287667012		31	cervix
7835251000006118	Primary neuroendocrine carcinoma of cervix uteri	^ESCTPR783525		722683006	3333077014		31	cervix
6364071000006113	Carcinoma of endocervix	^ESCTCA636407		372098004	1210676011		31	cervix
11999231000006113	Cervical adenoid basal carcinoma	^ESCT1199923		763063001	3637741019		31	cervix
6510041000006112	Minimal deviation adenocarcinoma of endocervical type	^ESCTMI651004		388986005	1483046013		31	cervix
5352361000006119	AIS - Adenocarcinoma in situ of cervix	^ESCTAI535236		254890008	379751018		31	cervix
7578071000006113	Mucinous adenocarcinoma, endocervical, gastric type	^ESCTMU757807		703569004	3009554010		31	cervix
6326591000006116	Malignant tumour involving right fallopian tube by separate metastasis from uterine cervix	^ESCTMA632659		369556008	1206777010		31	cervix
6325451000006116	Malignant tumour involving uterine corpus by direct extension from uterine cervix	^ESCTMA632545		369495006	1206726015		31	cervix
6324761000006113	Malignant tumour involving rectum by separate metastasis from uterine cervix	^ESCTMA632476		369459003	1206693013		31	cervix
6052471000006117	Metastasis from malignant tumour of cervix	^ESCTME605247		314992001	459433018		31	cervix
6324621000006110	Malignant tumour involving rectum by direct extension from uterine cervix	^ESCTMA632462		369452007	1206686014		31	cervix
6325031000006119	Malignant tumour involving bladder by direct extension from uterine cervix	^ESCTMA632503		369473007	1206706019		31	cervix
6325891000006112	Malignant tumour involving left fallopian tube by direct extension from uterine cervix	^ESCTMA632589		369518007	1206747016		31	cervix
4356581000006113	Tumour of cervix	^ESCTTU435658		123841004	1215914017		31	cervix
6326471000006116	Malignant tumour involving right fallopian tube by direct extension from uterine cervix	^ESCTMA632647		369550002	1206771011		31	cervix
6325531000006110	Malignant tumour involving uterine cervix by direct extension from vagina	^ESCTMA632553		369499000	1206730017		31	cervix
6325571000006113	Malignant tumour involving uterine cervix by separate metastasis from ovary	^ESCTMA632557		369501008	1206732013		31	cervix
6325751000006112	Malignant tumour involving vulva by direct extension from uterine cervix	^ESCTMA632575		369510000	1206741015		31	cervix
6326041000006118	Malignant tumour involving left ovary by direct extension from uterine cervix	^ESCTMA632604		369527008	1206752014		31	cervix
6327671000006116	Malignant tumour involving left fallopian tube by separate metastasis from uterine cervix	^ESCTMA632767		369610009	1206831010		31	cervix
6327011000006115	Malignant tumour involving uterine corpus by separate metastasis from uterine cervix	^ESCTMA632701		369577006	1206798010		31	cervix
6325491000006110	Malignant tumour involving uterine cervix by direct extension from fallopian tube	^ESCTMA632549		369497003	1206728019		31	cervix
6326731000006113	Malignant tumour involving left ovary by separate metastasis from uterine cervix	^ESCTMA632673		369563008	1206784019		31	cervix
6325551000006115	Malignant tumour involving uterine cervix by separate metastasis from fallopian tube	^ESCTMA632555		369500009	1206731018		31	cervix
6327071000006112	Malignant tumour involving vagina by direct extension from uterine cervix	^ESCTMA632707		369580007	1206801016		31	cervix
6327171000006113	Malignant tumour involving vagina by separate metastasis from uterine cervix	^ESCTMA632717		369585002	1206806014		31	cervix
6327451000006112	Malignant tumour involving an organ by direct extension from uterine cervix	^ESCTMA632745		369599003	1206820019		31	cervix
12042601000006114	Primitive neuroectodermal tumour of cervix uteri	^ESCT1204260		766248004	3661239015		31	cervix
6326171000006110	Malignant tumour involving right ovary by direct extension from uterine cervix	^ESCTMA632617		369534005	1206757015		31	cervix
6327291000006117	Malignant tumour involving vulva by separate metastasis from uterine cervix	^ESCTMA632729		369591000	1206812016		31	cervix
6325171000006115	Malignant tumour involving bladder by separate metastasis from uterine cervix	^ESCTMA632517		369480009	1206713019		31	cervix
6325511000006116	Malignant tumour involving uterine cervix by direct extension from ovary	^ESCTMA632551		369498008	1206729010		31	cervix
6327611000006113	Malignant tumour involving an organ by separate metastasis from uterine cervix	^ESCTMA632761		369607002	1206828014		31	cervix
6326891000006118	Malignant tumour involving right ovary by separate metastasis from uterine cervix	^ESCTMA632689		369571007	1206792011		31	cervix
6052191000006112	Local recurrence of malignant tumour of cervix	^ESCTLO605219		314970000	459403013		31	cervix
6326951000006115	Malignant tumour involving uterine cervix by separate metastasis from vagina	^ESCTMA632695		369574004	1206795013		31	cervix
543481000006111	Malignant tumour of cervix	B41-1	B41..11	363354003	482507015		32	cervix
155218017	Malignant neoplasm of endocervix	B410	B410.00	372097009	1210675010		32	cervix
289175018	Malignant neoplasm, overlapping lesion of cervix uteri	B412	B412.00	188180002	289175018		32	cervix
289179012	Malignant neoplasm of cervical stump	B41y0	B41y000	188183000	289179012		32	cervix
289180010	Malignant neoplasm of squamocolumnar junction of cervix	B41y1	B41y100	188184006	289180010		32	cervix
1228493018	Malignant neoplasm of cervix uteri	B41	B41..00	363354003	1228493018		32	cervix
6243091000006112	Malignant tumor of cervix	^ESCTMA624309		363354003	482508013		32	cervix
4025671000006118	Primary malignant neoplasm of endocervix	^ESCTPR402567		93779009	510596012		31	cervix
4751311000006116	Metastatic malignant neoplasm to cervix uteri	^ESCTME475131		188469005	1784809012		32	cervix
4032741000006111	Metastatic malignant neoplasm to exocervix	^ESCTME403274		94290006	156044019		31	cervix
6327301000006116	Malignant tumor involving vulva by separate metastasis from uterine cervix	^ESCTMA632730		369591000	491139019		31	cervix
4032731000006118	Secondary malignant neoplasm of exocervix	^ESCTSE403273		94290006	156043013		31	cervix
6324771000006118	Malignant tumor involving rectum by separate metastasis from uterine cervix	^ESCTMA632477		369459003	491002018		31	cervix
4032441000006119	Secondary malignant neoplasm of endocervix	^ESCTSE403244		94279001	156015016		31	cervix
6326481000006118	Malignant tumor involving right fallopian tube by direct extension from uterine cervix	^ESCTMA632648		369550002	491097018		31	cervix
6325181000006117	Malignant tumor involving bladder by separate metastasis from uterine cervix	^ESCTMA632518		369480009	491023012		31	cervix
6327081000006110	Malignant tumor involving vagina by direct extension from uterine cervix	^ESCTMA632708		369580007	491127010		31	cervix
6327461000006114	Malignant tumor involving an organ by direct extension from uterine cervix	^ESCTMA632746		369599003	491147019		31	cervix
6324631000006113	Malignant tumor involving rectum by direct extension from uterine cervix	^ESCTMA632463		369452007	490995016		31	cervix
6326051000006116	Malignant tumor involving left ovary by direct extension from uterine cervix	^ESCTMA632605		369527008	491073010		31	cervix
6326901000006119	Malignant tumor involving right ovary by separate metastasis from uterine cervix	^ESCTMA632690		369571007	491118014		31	cervix
4171231000006113	Overlapping malignant neoplasm of cervix uteri	^ESCTOV417123		109880006	174568016		31	cervix
4032451000006117	Metastatic malignant neoplasm to endocervix	^ESCTME403245		94279001	156016015		31	cervix
4171221000006110	Overlapping malignant neoplasm of uterine cervix	^ESCTOV417122		109880006	174567014		31	cervix
157921000006117	Secondary malignant neoplasm of superficial cervical lymph nodes	B5602	B560200	1090141000000102	2731141000000119		32	cervix
6325461000006119	Malignant tumor involving uterine corpus by direct extension from uterine cervix	^ESCTMA632546		369495006	491041016		31	cervix
6325501000006119	Malignant tumor involving uterine cervix by direct extension from fallopian tube	^ESCTMA632550		369497003	491043018		31	cervix
4025791000006112	Primary malignant neoplasm of exocervix	^ESCTPR402579		93789008	510621019		31	cervix
289178016	Malignant neoplasm of other site of cervix	B41y	B41y.00	363354003	482507015		32	cervix
155231010	Malignant neoplasm of exocervix	B411	B411.00	372099007	1210677019		32	cervix
6325521000006112	Malignant tumor involving uterine cervix by direct extension from ovary	^ESCTMA632552		369498008	491044012		31	cervix
6325901000006111	Malignant tumor involving left fallopian tube by direct extension from uterine cervix	^ESCTMA632590		369518007	491064019		31	cervix
6243111000006115	Malignant neoplasm of cervix	^ESCTMA624311		363354003	1228491016		32	cervix
289553011	Secondary malignant neoplasm of cervix uteri	B58y2	B58y200	188469005	289553011		32	cervix
6052201000006110	Local recurrence of malignant tumor of cervix	^ESCTLO605220		314970000	459404019		31	cervix
4031781000006114	Secondary malignant neoplasm of cervical vertebral column	^ESCTSE403178		94250008	155941015		31	cervix
6326961000006118	Malignant tumor involving uterine cervix by separate metastasis from vagina	^ESCTMA632696		369574004	491121011		31	cervix
6326741000006115	Malignant tumor involving left ovary by separate metastasis from uterine cervix	^ESCTMA632674		369563008	491110019		31	cervix
289172015	Malignant neoplasm of endocervical gland	B4101	B410100	188177003	289172015		32	cervix
6325761000006114	Malignant tumor involving vulva by direct extension from uterine cervix	^ESCTMA632576		369510000	491056013		31	cervix
6325041000006112	Malignant tumor involving bladder by direct extension from uterine cervix	^ESCTMA632504		369473007	491016011		31	cervix
6325541000006117	Malignant tumor involving uterine cervix by direct extension from vagina	^ESCTMA632554		369499000	491045013		31	cervix
6363021000006110	Primary malignant neoplasm of uterine cervix	^ESCTPR636302		372024009	1210604013		31	cervix
6327621000006117	Malignant tumor involving an organ by separate metastasis from uterine cervix	^ESCTMA632762		369607002	491155014		31	cervix
4751301000006119	Metastatic malignant neoplasm to uterine cervix	^ESCTME475130		188469005	1784808016		32	cervix
4751321000006112	Secondary malignant neoplasm of uterine cervix	^ESCTSE475132		188469005	1784810019		32	cervix
289181014	Malignant neoplasm of other site of cervix NOS	B41yz	B41yz00	363354003	482507015		32	cervix
289182019	Malignant neoplasm of cervix uteri NOS	B41z	B41z.00	363354003	1228493018		32	cervix
6325561000006118	Malignant tumor involving uterine cervix by separate metastasis from fallopian tube	^ESCTMA632556		369500009	491046014		31	cervix
289171010	Malignant neoplasm of endocervical canal	B4100	B410000	188176007	289171010		32	cervix
6327681000006118	Malignant tumor involving left fallopian tube by separate metastasis from uterine cervix	^ESCTMA632768		369610009	491158011		31	cervix
6052481000006119	Metastasis from malignant tumor of cervix	^ESCTME605248		314992001	459434012		31	cervix
6326181000006113	Malignant tumor involving right ovary by direct extension from uterine cervix	^ESCTMA632618		369534005	491080012		31	cervix
6327021000006111	Malignant tumor involving uterine corpus by separate metastasis from uterine cervix	^ESCTMA632702		369577006	491124015		31	cervix
6326601000006112	Malignant tumor involving right fallopian tube by separate metastasis from uterine cervix	^ESCTMA632660		369556008	491103013		31	cervix
6327181000006111	Malignant tumor involving vagina by separate metastasis from uterine cervix	^ESCTMA632718		369585002	491132011		31	cervix
289173013	Malignant neoplasm of endocervix NOS	B410z	B410z00	372097009	1210675010		32	cervix
6325581000006111	Malignant tumor involving uterine cervix by separate metastasis from ovary	^ESCTMA632558		369501008	491047017		31	cervix
4390621000006117	Neoplasm of exocervix	^ESCTNE439062		126913006	201018		31	cervix
4356571000006110	Neoplasm of uterine cervix	^ESCTNE435657		123841004	192330014		31	cervix
4390611000006113	Neoplasm of endocervix	^ESCTNE439061		126912001	200017		31	cervix
403727012	Benign neoplasm of cervix uteri NEC	B790	B790.00	92056006	152465017		32	cervix
3996491000006112	Benign neoplasm of uterine cervix	^ESCTBE399649		92056006	152465017		32	cervix
3997071000006115	Benign neoplasm of endocervix	^ESCTBE399707		92084001	152501010		31	cervix
3997311000006114	Benign neoplasm of exocervix	^ESCTBE399731		92095007	152515012		31	cervix
3996501000006116	Benign neoplasm of cervix uteri	^ESCTBE399650		92056006	152466016		32	cervix
173946014	Kaposi's sarcoma of palate	B05z0	B05z000	109388009	173946014		32	head_neck
288350019	Malignant neoplasm of upper lip, lipstick area	B0001	B000100	187601000	288350019		32	head_neck
288372017	Malignant neoplasm of upper lip, frenulum	B0021	B002100	187608006	288372017		32	head_neck
288380012	Malignant neoplasm of lower lip, buccal aspect	B0030	B003000	187613005	288380012		32	head_neck
288393019	Malignant neoplasm of lip, oral aspect	B0043	B004300	187622006	288393019		32	head_neck
288414010	Malignant neoplasm of anterior 2/3 of tongue dorsal surface	B0110	B011000	187634003	288414010		32	head_neck
288417015	Malignant neoplasm of midline of tongue	B0111	B011100	187635002	288417015		32	head_neck
288427014	Malignant neoplasm of frenulum linguae	B0131	B013100	187641009	288427014		32	head_neck
288454012	Malignant neoplasm of upper buccal sulcus	B0510	B051000	187659007	288454012		32	head_neck
288465019	Malignant neoplasm of lower labial sulcus	B0513	B051300	187662005	288465019		32	head_neck
288470014	Malignant neoplasm of junction of hard and soft palate	B0550	B055000	187666008	288470014		32	head_neck
288486019	Malignant neoplasm of tonsillar pillar	B062	B062.00	187675005	288486019		32	head_neck
288506019	Malignant neoplasm of anterior epiglottis	B064	B064.00	187681002	288506019		32	head_neck
288507011	Malignant neoplasm of epiglottis, free border	B0640	B064000	187682009	288507011		32	head_neck
288508018	Malignant neoplasm of glossoepiglottic fold	B0641	B064100	187683004	288508018		32	head_neck
288510016	Malignant neoplasm of junctional region of epiglottis	B065	B065.00	187685006	288510016		32	head_neck
288529010	Malignant neoplasm of posterior wall of nasopharynx	B071	B071.00	187693006	288529010		32	head_neck
288546013	Malignant neoplasm of pharyngeal recess	B0720	B072000	187697007	288546013		32	head_neck
288548014	Malignant neoplasm of opening of auditory tube	B0721	B072100	187698002	288548014		32	head_neck
288552014	Malignant neoplasm of anterior wall of nasopharynx	B073	B073.00	187700006	288552014		32	head_neck
288568015	Malignant neoplasm of posterior pharynx	B083	B083.00	187709007	288568015		32	head_neck
288578017	Malignant neoplasm of Waldeyer's ring	B0z1	B0z1.00	187716008	288578017		32	head_neck
380095017	Carcinoma of lip, oral cavity and pharynx	B0-1	B0...11	255069008	380095017		32	head_neck
406399011	Malignant neoplasm of lower lip, inner aspect	B003	B003.00	271568003	406399011		32	head_neck
1219467016	Malignant neoplasm, overlapping lesion of nasopharynx	B074	B074.00	109367000	1219467016		32	head_neck
1228506017	Malignant neoplasm of lower lip, lipstick area	B0011	B001100	363373004	1228506017		32	head_neck
1228510019	Malignant neoplasm of major salivary glands	B02	B02..00	363378008	1228510019		32	head_neck
1228513017	Malignant neoplasm of submandibular gland	B021	B021.00	363380002	1228513017		32	head_neck
1228532011	Malignant neoplasm of roof of nasopharynx	B070	B070.00	363397008	1228532011		32	head_neck
879701000006112	Ca major salivary gland	B02-99	B02..99	363378008	879701000006112		32	head_neck
879711000006110	Ca gum, + rest of mouth	B03-99	B03..99	363382005	879711000006110		32	head_neck
879721000006119	Ca oro/naso/hypopharynx	B06-99	B06..99	363392002	879721000006119		32	head_neck
155211011	Malignant neoplasm of dorsal surface of tongue	B011	B011.00	187633009	288413016		32	head_neck
288434011	Malignant neoplasm of other sites of tongue	B01y	B01y.00	363375006	482546018		32	head_neck
288435012	Malignant neoplasm of tongue NOS	B01z	B01z.00	363375006	482546018		32	head_neck
288471013	Malignant neoplasm of palate NOS	B055z	B055z00	363390005	482579018		32	head_neck
288509014	Malignant neoplasm of anterior epiglottis NOS	B064z	B064z00	187681002	288506019		32	head_neck
288516010	Malignant neoplasm of oropharynx, other specified sites	B06y	B06y.00	363392002	482583018		32	head_neck
720761000006115	Malignant neoplasm of upper gum	B030	B030.00	363383000	482562012		32	head_neck
721361000006112	Malignant neoplasm of tonsillar fossa	B061	B061.00	363394001	482587017		32	head_neck
721621000006110	Malignant neoplasm of soft palate	B053	B053.00	363388009	482575012		32	head_neck
721881000006113	Malignant neoplasm of sublingual gland	B022	B022.00	363381003	482558018		32	head_neck
724841000006116	Malignant neoplasm of lateral wall of nasopharynx	B072	B072.00	363398003	482595018		32	head_neck
724881000006110	Malignant neoplasm of lingual tonsil	B016	B016.00	363377003	482550013		32	head_neck
724891000006113	Malignant neoplasm of lip	B00	B00..00	363348004	482495016		32	head_neck
725611000006117	Malignant neoplasm of floor of mouth	B04	B04..00	363385007	2969212012		32	head_neck
727151000006117	Malignant neoplasm of cheek mucosa	B050	B050.00	363386008	482571015		32	head_neck
729591000006114	Malig neop other/ill-defined sites lip, oral cavity, pharynx	B0z	B0z..00	271323007	406052010		32	head_neck
288410018	Malignant neoplasm of lip, vermilion border NOS	B00zz	B00zz00	421249001	2618242015		32	head_neck
288377011	Malignant neoplasm of upper lip, inner aspect NOS	B002z	B002z00	187606005	288356013		32	head_neck
288391017	Malignant neoplasm of lip unspecified, mucosa	B0042	B004200	187622006	288392012		32	head_neck
288412014	Malignant neoplasm of fixed part of tongue NOS	B010z	B010z00	363376007	482548017		32	head_neck
288430019	Malignant neoplasm of anterior 2/3 of tongue unspecified	B014	B014.00	363360003	482519011		32	head_neck
288450015	Malignant neoplasm of other and unspecified parts of mouth	B05	B05..00	363505006	482796019		32	head_neck
288473011	Malignant neoplasm of other specified mouth parts	B05y	B05y.00	363505006	482796019		32	head_neck
288563012	Malignant neoplasm of other specified site of nasopharynx	B07y	B07y.00	187692001	288519015		32	head_neck
288570012	Malignant neoplasm of other specified hypopharyngeal site	B08y	B08y.00	363399006	482597014		32	head_neck
721041000006111	Malignant neoplasm of uvula	B054	B054.00	363389001	482577016		32	head_neck
724901000006112	Malignant neoplasm of lip unspecified, buccal aspect	B0040	B004000	187622006	288392012		32	head_neck
879731000006116	Ca lip, oral, pharynx NOS	B0zz-99	B0zz.99	534791000000107	879731000006116		32	head_neck
288355012	Malignant tumour of vermilion border of lower lip	B001z	B001z00	363373004	482542016		32	head_neck
288438014	Malignant tumour of major salivary gland	B02z	B02z.00	363378008	482553010		32	head_neck
288449015	Malignant tumour of floor of mouth	B04z	B04z.00	363385007	482570019		32	head_neck
288468017	Malignant tumour of vestibule of mouth	B051z	B051z00	187658004	288451016		32	head_neck
288469013	Malignant tumour of palate	B055	B055.00	363390005	482579018		32	head_neck
288561014	Malignant tumour of anterior wall of nasopharynx	B073z	B073z00	187700006	288553016		32	head_neck
288564018	Malignant tumour of nasopharynx	B07z	B07z.00	187692001	288526015		32	head_neck
288571011	Malignant tumour of hypopharynx	B08z	B08z.00	363399006	482598016		32	head_neck
719931000006113	Malignant neoplasm, overlapping lesion of major salivary glands	B023	B023.00	109824000	1219532018		32	head_neck
721311000006114	Malignant tumour of tongue	B01	B01..00	363375006	482546018		32	head_neck
723321000006117	Overlapping malignant neoplasm of tonsil	B0602	B060200	110013004	174720013		32	head_neck
723501000006117	Malignant tumour of parotid gland	B020	B020.00	363379000	482554016		32	head_neck
724401000006116	Malignant tumour of lower labial mucosa	B0032	B003200	271568003	406400016		32	head_neck
727761000006116	Malignant neoplasm of aryepiglottic fold, hypopharyngeal aspect	B082	B082.00	187708004	288566016		32	head_neck
288388017	Malignant tumour of labial mucosa	B004	B004.00	187622006	288402019		32	head_neck
288429012	Malignant neoplasm of ventral surface of tongue	B013z	B013z00	1090271000000101	2731401000000113		32	head_neck
288437016	Malignant neoplasm of other major salivary glands	B02y	B02y.00	363378008	482552017		32	head_neck
288573014	Malignant neoplasm of pharynx unspecified	B0z0	B0z0.00	363507003	482800013		32	head_neck
722541000006111	Malignant neoplasm of retromolar area	B056	B056.00	363391009	482581016		32	head_neck
725861000006118	Malignant neoplasm of gum	B03	B03..00	363382005	482560016		32	head_neck
724311000006111	Malignant neoplasm of lower gum	B031	B031.00	363384006	482567018		32	head_neck
879691000006112	Tongue carcinoma	B01-99	B01..99	363375006	879691000006112		32	head_neck
720791000006111	Malignant tumour of upper labial mucosa	B0020	B002000	187606005	288356013		32	head_neck
288472018	Overlapping malignant neoplasm of mouth	B057	B057.00	1092831000000100	2737831000000111		32	head_neck
724781000006117	Malignant neoplasm of laryngopharynx	B0z2	B0z2.00	363399006	1228533018		32	head_neck
720801000006112	Malignant tumour of vermilion border of lip	B0000	B000000	421249001	2618242015		32	head_neck
723571000006111	Malignant tumour of oropharynx	B06	B06..00	363392002	482583018		32	head_neck
1219531013	Malignant overlapping lesion of tongue	B017	B017.00	109823006	1219531013		32	head_neck
1219533011	Malignant neoplasm, overlapping lesion of floor of mouth	B042	B042.00	109830000	1219533011		32	head_neck
288363013	Malignant neoplasm of upper lip, inner aspect	B002	B002.00	187606005	288363013		32	head_neck
288411019	Malignant neoplasm of base of tongue dorsal surface	B0100	B010000	187631006	288411019		32	head_neck
288433017	Malignant neoplasm of tongue, junctional zone	B015	B015.00	187644001	288433017		32	head_neck
288554010	Malignant neoplasm of floor of nasopharynx	B0730	B073000	187701005	288554010		32	head_neck
155669014	Malignant neoplasm of ventral surface of tongue	B013	B013.00	94134006	155669014		32	head_neck
722421000006115	Malignant neoplasm of pyriform sinus	B081	B081.00	363401000	482602019		32	head_neck
288403012	Malignant neoplasm of lip, inner aspect NOS	B004z	B004z00	187622006	288392012		32	head_neck
288517018	Malignant neoplasm of other specified site of oropharynx NOS	B06yz	B06yz00	363392002	482583018		32	head_neck
288518011	Malignant neoplasm of oropharynx NOS	B06z	B06z.00	363392002	482583018		32	head_neck
403771011	Carcinoma of lip	B00-1	B00..11	269515006	403771011		32	head_neck
288382016	Malignant neoplasm of lower lip, frenulum	B0031	B003100	187614004	288382016		32	head_neck
288459019	Malignant neoplasm of lower buccal sulcus	B0511	B051100	187660002	288459019		32	head_neck
288460012	Malignant neoplasm of upper labial sulcus	B0512	B051200	187661003	288460012		32	head_neck
288515014	Malignant neoplasm of posterior wall of oropharynx	B067	B067.00	187688008	288515014		32	head_neck
1228504019	Malignant neoplasm of upper lip, vermilion border	B000	B000.00	363372009	1228504019		32	head_neck
1228523014	Malignant neoplasm of roof of mouth	B0551	B055100	363390005	1228523014		32	head_neck
724411000006118	Malig neoplasm of lower lip, oral aspect	B0033	B003300	271568003	406398015		32	head_neck
725811000006116	Malignant tumour of anterior pillar of fauces	B0621	B062100	254459004	378845014		32	head_neck
288478019	Malignant neoplasm tonsil NOS	B060z	B060z00	363393007	482585013		32	head_neck
721481000006111	Malignant neoplasm of vallecula	B063	B063.00	363395000	482589019		32	head_neck
725101000006111	Malignant neoplasm of hard palate	B052	B052.00	363387004	482573017		32	head_neck
288407013	Malignant neoplasm of vermilion border of lip unspecified	B00z	B00z.00	421249001	2618242015		32	head_neck
723391000006115	Malignant neoplasm of palatopharyngeal arch	B0623	B062300	187675005	288479010		32	head_neck
725241000006116	Malignant neoplasm of hypopharynx	B08	B08..00	363399006	482598016		32	head_neck
727561000006112	Malignant neoplasm of buccal mucosa	B050-1	B050.11	363386008	482571015		32	head_neck
288390016	Malignant neoplasm of lip unspecified, frenulum	B0041	B004100	302815008	444721015		32	head_neck
288408015	Malignant neoplasm of lip, unspecified, external	B00z0	B00z000	363348004	482495016		32	head_neck
288582015	Malignant neoplasm of lip, oral cavity and pharynx NOS	B0zz	B0zz.00	271323007	406052010		32	head_neck
724421000006114	Malignant neoplasm of lower lip, vermilion border	B001	B001.00	363373004	1228505018		32	head_neck
1228529013	Malignant neoplasm of palatine tonsil	B0601	B060100	363393007	1228529013		32	head_neck
1228530015	Malignant neoplasm of faucial tonsil	B0600	B060000	363393007	1228530015		32	head_neck
406052010	Malignant neoplasm of lip, oral cavity and pharynx	B0	B0...00	271323007	406052010		32	head_neck
288364019	Malignant neoplasm of upper lip, mucosa	B0022	B002200	187606005	288364019		32	head_neck
288444013	Malignant neoplasm of lateral portion of floor of mouth	B041	B041.00	187653008	288444013		32	head_neck
288485015	Malignant neoplasm of faucial pillar	B0620	B062000	187675005	288485015		32	head_neck
288522018	Malignant neoplasm of nasopharynx	B07	B07..00	187692001	288522018		32	head_neck
288351015	Malignant tumour of vermilion border of upper lip	B000z	B000z00	363372009	482541011		32	head_neck
288505015	Malignant tumour of tonsillar fossa	B062z	B062z00	363394001	482587017		32	head_neck
288409011	Malignant tumour of lipstick area of lip	B00z1	B00z100	275399006	411376018		32	head_neck
720491000006119	Malignant tumour of posterior margin of nasal septum and choanae	B0732	B073200	254484001	378896011		32	head_neck
288387010	Malignant neoplasm of lower lip, inner aspect NOS	B003z	B003z00	271568003	406398015		32	head_neck
288439018	Malignant neoplasm of other sites of gum	B03y	B03y.00	363382005	482560016		32	head_neck
288474017	Malignant neoplasm of mouth NOS	B05z	B05z.00	363505006	482796019		32	head_neck
726351000006116	Malignant neoplasm of commissure of lip	B005	B005.00	363374005	482544015		32	head_neck
288418013	Malignant neoplasm of dorsum of tongue NOS	B011z	B011z00	187633009	288413016		32	head_neck
723031000006117	Malignant neoplasm of postcricoid region	B080	B080.00	363400004	482599012		32	head_neck
723801000006115	Malignant neoplasm of other sites lip, oral cavity, pharynx	B0zy	B0zy.00	271323007	406052010		32	head_neck
1217360013	Malignant neoplasm, overlapping lesion of hypopharynx	B084	B084.00	109368005	1217360013		32	head_neck
288362015	Malignant neoplasm of upper lip, oral aspect	B0023	B002300	187606005	288362015		32	head_neck
288453018	Malignant neoplasm of vestibule of mouth	B051	B051.00	187658004	288453018		32	head_neck
288532013	Malignant neoplasm of pharyngeal tonsil	B0711	B071100	187694000	288532013		32	head_neck
288533015	Malignant neoplasm of adenoid	B0710	B071000	187694000	288533015		32	head_neck
288556012	Malignant neoplasm of nasopharyngeal soft palate surface	B0731	B073100	187702003	288556012		32	head_neck
288550018	Malignant tumour of lateral wall of nasopharynx	B072z	B072z00	363398003	482595018		32	head_neck
453301018	Malignant tumour of lip	B007	B007.00	363348004	482495016		32	head_neck
721351000006110	Malignant tumour of tonsil	B060	B060.00	363393007	482586014		32	head_neck
727381000006110	Malignant tumour of base of tongue	B010	B010.00	363376007	482549013		32	head_neck
288440016	Malignant neoplasm of gum NOS	B03z	B03z.00	363382005	482560016		32	head_neck
288448011	Malignant neoplasm of other sites of floor of mouth	B04y	B04y.00	363385007	482569015		32	head_neck
727531000006115	Malignant neoplasm of branchial cleft	B06y0	B06y000	363396004	482591010		32	head_neck
288406016	Malignant neoplasm of other sites of lip	B00y	B00y.00	363348004	482495016		32	head_neck
879681000006114	Lip carcinoma	B00-99	B00..99	269515006	879681000006114		32	head_neck
1228509012	Malignant neoplasm of posterior third of tongue	B010-1	B010.11	363376007	1228509012		32	head_neck
2475984012	Malignant neoplasm of palatoglossal arch	B0622	B062200	254459004	2475984012		32	head_neck
288354011	Malignant neoplasm of lower lip, external	B0010	B001000	187604008	288354011		32	head_neck
288404018	Malignant neoplasm of overlapping lesion of lip	B006	B006.00	187624007	288404018		32	head_neck
288419017	Malignant neoplasm of tongue, tip and lateral border	B012	B012.00	187637005	288419017		32	head_neck
288423013	Malignant neoplasm of anterior 2/3 of tongue ventral surface	B0130	B013000	187640005	288423013		32	head_neck
288443019	Malignant neoplasm of anterior portion of floor of mouth	B040	B040.00	187652003	288443019		32	head_neck
155332018	Malignant neoplasm of lateral wall of oropharynx	B066	B066.00	448868009	2901613017		32	head_neck
288541015	Malignant tumour of posterior wall of nasopharynx	B071z	B071z00	187693006	288528019		32	head_neck
289424013	Malignant neoplasm of head, neck and face	B550	B550.00	188353002	289424013		32	head_neck
880541000006116	Other primary Ca NOS	B55-98	B55..98	543351000000104	880541000006116		32	head_neck
289429015	Malignant tumour of neck	B5504	B550400	363489000	482765011		32	head_neck
289447014	Malignant tumour of lower limb	B555	B555.00	363504005	482794016		32	head_neck
289425014	Malignant tumour of head and neck	B5500	B550000	255056009	380072014		32	head_neck
289426010	Carcinoma of cheek	B5501	B550100	447949005	2900962011		32	head_neck
289428011	Malignant neoplasm of jaw	B5503	B550300	1090921000000106	2732721000000117		32	head_neck
289427018	Malignant neoplasm of nose	B5502	B550200	1090251000000105	2731361000000116		32	head_neck
289431012	Malignant neoplasm of head, neck and face NOS	B550z	B550z00	188353002	289424013		32	head_neck
289452016	Malignant neoplasm of specified site NOS	B55yz	B55yz00	363346000	482491013		32	head_neck
880561000006117	Ca skin - head/neck	B550-99	B550.99	372122006	880561000006117		32	head_neck
288772019	Malignant neoplasm of nasal conchae	B2001	B200100	187830009	288772019		32	head_neck
288779011	Malignant neoplasm of auditory (Eustachian) tube	B2010	B201000	187834000	288779011		32	head_neck
288790018	Malignant neoplasm, overlapping lesion of accessory sinuses	B206	B206.00	187838002	288790018		32	head_neck
1228552012	Malignant neoplasm of nasal cavities	B200	B200.00	363422006	1228552012		32	head_neck
729571000006113	Malig neop other site nasal cavity, middle ear and sinuses	B20y	B20y.00	187828007	288770010		32	head_neck
721721000006119	Malignant neoplasm of sphenoidal sinus	B205	B205.00	363428005	482654012		32	head_neck
288792014	Malignant tumour of nasal sinuses	B20z	B20z.00	363506007	482798018		32	head_neck
288776016	Malignant neoplasm of nasal cavities NOS	B200z	B200z00	363422006	482642012		32	head_neck
729321000006119	Malignant neoplasm of nasal cavities, middle ear and accessory sinuses	B20	B20..00	187828007	288770010		32	head_neck
1228553019	Malignant neoplasm of ethmoid sinus	B203	B203.00	363426009	1228553019		32	head_neck
288775017	Malignant neoplasm of vestibule of nose	B2003	B200300	187831008	288775017		32	head_neck
730011000006119	Malignant neoplasm of auditory tube, middle ear and mastoid air cells	B201	B201.00	187833006	288777013		32	head_neck
730021000006110	Malignant neoplasm of auditory tube, middle ear and mastoid air cells	B201z	B201z00	187833006	288777013		32	head_neck
724621000006112	Malignant neoplasm of mastoid air cells	B2013	B201300	363424007	482646010		32	head_neck
288771014	Malignant neoplasm of cartilage of nose	B2000	B200000	187829004	288771014		32	head_neck
719021000006111	Malignant neoplasm of frontal sinus	B204	B204.00	363427000	482652011		32	head_neck
288787012	Malignant neoplasm of tympanic antrum	B2012	B201200	187836003	288787012		32	head_neck
721961000006111	Malignant neoplasm of septum of nose	B2002	B200200	363423001	482644013		32	head_neck
724641000006117	Malignant neoplasm of maxillary sinus	B202	B202.00	363425008	482648011		32	head_neck
288784017	Malignant neoplasm of tympanic cavity	B2011	B201100	187835004	288784017		32	head_neck
1219468014	Malignant neoplasm, overlapping lesion of larynx	B214	B214.00	109369002	1219468014		32	head_neck
1222176016	Ca larynx - supraglottis	B211-99	B211.99	187842004	1222176016		32	head_neck
721871000006110	Malignant neoplasm of subglottis	B212	B212.00	363430007	482658010		32	head_neck
724791000006119	Malignant tumour of larynx	B21	B21..00	363429002	482656014		32	head_neck
1228557018	Ca larynx - subglottis	B212-99	B212.99	363430007	1228557018		32	head_neck
288797015	Malignant neoplasm of supraglottis	B211	B211.00	187842004	288797015		32	head_neck
880021000006116	Ca larynx - NOS	B21z-99	B21z.99	550091000000101	880021000006116		32	head_neck
451428019	Malignant neoplasm of epiglottis NOS	B215	B215.00	187842004	288796012		32	head_neck
288801019	Malignant neoplasm of cuneiform cartilage	B2132	B213200	187845002	288801019		32	head_neck
288807015	Malignant neoplasm of larynx NOS	B21z	B21z.00	363429002	482656014		32	head_neck
1494921019	Ca larynx - glottis	B210-99	B210.99	187841006	1494921019		32	head_neck
288799017	Malignant neoplasm of arytenoid cartilage	B2130	B213000	187843009	288799017		32	head_neck
288802014	Malignant neoplasm of thyroid cartilage	B2133	B213300	187846001	288802014		32	head_neck
288803016	Malignant tumour of laryngeal cartilage	B213z	B213z00	363431006	482660012		32	head_neck
724761000006110	Malignant neoplasm of laryngeal cartilage	B213	B213.00	363431006	482660012		32	head_neck
288806012	Malignant neoplasm of larynx, other specified site	B21y	B21y.00	363429002	482656014		32	head_neck
288794010	Malignant neoplasm of glottis	B210	B210.00	187841006	288794010		32	head_neck
288800018	Malignant neoplasm of cricoid cartilage	B2131	B213100	187844003	288800018		32	head_neck
289538015	Secondary malignant neoplasm of skin of head	B5820	B582000	188454009	289538015		32	head_neck
1228565015	Malignant neoplasm of soft tissue of head	B3100	B310000	363439008	1228565015		32	head_neck
4028211000006119	Primary malignant neoplasm of skin of forehead	^ESCTPR402821		94026003	511011019		32	head_neck
4391701000006111	Neoplasm of peripheral nerve of head AND/OR neck	^ESCTNE439170		126981003	269019		31	head_neck
6364421000006116	Primary malignant neoplasm of skin head and neck	^ESCTPR636442		372123001	1210700011		31	head_neck
4024851000006113	Primary malignant neoplasm of blood vessel of head	^ESCTPR402485		93699008	510472016		31	head_neck
3999901000006118	Benign neoplasm of muscle of head	^ESCTBE399990		92226005	152695019		31	head_neck
4039911000006115	Secondary malignant neoplasm of soft tissues of head	^ESCTSE403991		94586008	156795011		31	head_neck
4383251000006118	Neoplasm of skin of forehead	^ESCTNE438325		126496009	85206019		31	head_neck
4171811000006115	Primary malignant neoplasm of peripheral nerves of head	^ESCTPR417181		109923005	344006016		31	head_neck
4028611000006116	Primary malignant neoplasm of soft tissues of head	^ESCTPR402861		94054005	511048011		31	head_neck
4036051000006111	Metastatic malignant neoplasm to muscle of head	^ESCTME403605		94421003	156404018		31	head_neck
4171781000006117	Primary malignant neoplasm of peripheral nerve of head, face AND/OR neck	^ESCTPR417178		109921007	343972011		31	head_neck
5355321000006115	Neoplasm of head and neck	^ESCTNE535532		255055008	1208702013		31	head_neck
5355351000006112	Neoplasm of head AND/OR neck	^ESCTNE535535		255055008	3084710019		31	head_neck
722911000006119	Malignant neoplasm of peripheral nerves of head, face and neck	B5240	B524000	188322004	289385013		32	head_neck
4026081000006118	Primary malignant neoplasm of head	^ESCTPR402608		93824007	510693014		31	head_neck
155536016	Malignant neoplasm of skin of forehead	B3333	B333300	94026003	155536016		32	head_neck
3999371000006111	Benign neoplasm of lymph nodes of head	^ESCTBE399937		92199003	152659010		31	head_neck
4384261000006119	Neoplasm of soft tissues of head	^ESCTNE438426		126601003	109149015		31	head_neck
7346001000006118	Benign neoplasm of connective tissue of head and/or neck	^ESCTBE734600		447798009	2900022010		31	head_neck
4036041000006114	Secondary malignant neoplasm of muscle of head	^ESCTSE403604		94421003	156403012		31	head_neck
4391711000006114	Neoplasm of peripheral nerves of head	^ESCTNE439171		126982005	270018		31	head_neck
4039281000006116	Secondary malignant neoplasm of skin of forehead	^ESCTSE403928		94558000	156729013		31	head_neck
4171791000006119	Primary malignant neoplasm of peripheral nerve of head, face and/or neck	^ESCTPR417179		109921007	2765237013		31	head_neck
4384681000006114	Neoplasm of muscle of head	^ESCTNE438468		126617009	110756016		31	head_neck
4033591000006117	Secondary malignant neoplasm of head	^ESCTSE403359		94326009	156145016		31	head_neck
4171801000006118	Benign neoplasm of peripheral nerves of head	^ESCTBE417180		109922000	174615016		31	head_neck
12718981000006116	Secondary and unspecified malignant neoplasm of lymph nodes of head, face and neck	^ESCT1271898		533491000000104	1191081000000111		31	head_neck
6364401000006114	Malignant neoplasm of skin head and neck	^ESCTMA636440		372122006	1210699010		31	head_neck
3995601000006114	Benign neoplasm of blood vessel of head	^ESCTBE399560		92002004	152393017		31	head_neck
4395371000006119	Neoplasm of lymph nodes of head	^ESCTNE439537		127233007	521016		31	head_neck
7858101000006117	Benign osteogenic neoplasm of bone of head	^ESCTBE785810		724579003	3450113013		31	head_neck
4039291000006118	Metastatic malignant neoplasm to skin of forehead	^ESCTME403929		94558000	156730015		31	head_neck
4033601000006113	Metastatic malignant neoplasm to head	^ESCTME403360		94326009	156148019		31	head_neck
4035311000006117	Metastatic malignant neoplasm to lymph nodes of head	^ESCTME403531		94394000	156334010		31	head_neck
152859012	Benign neoplasm of skin of forehead	B7630	B763000	92363004	152859012		32	head_neck
4030491000006110	Metastatic malignant neoplasm to blood vessel of head	^ESCTME403049		94196006	155796015		31	head_neck
4171771000006115	Benign neoplasm of peripheral nerve of head, face AND/OR neck	^ESCTBE417177		109920008	202849017		31	head_neck
4386631000006116	Neoplasm of blood vessel of head	^ESCTNE438663		126738008	139087013		31	head_neck
7858121000006110	Benign osteogenic neoplasm of articular cartilage of head	^ESCTBE785812		724580000	3450096015		31	head_neck
11904321000006119	Secondary malignant neoplasm of lymph nodes of head	^ESCT1190432		94394000	156331019		31	head_neck
290404017	Benign neoplasm of connective and soft tissue of head NEC	B7501	B750100	92391007	152892018		32	head_neck
4026811000006119	Primary malignant neoplasm of muscle of head	^ESCTPR402681		93902008	510827017		31	head_neck
4395361000006114	Neoplasm of lymph node of head	^ESCTNE439536		127233007	1208653015		31	head_neck
4030481000006112	Secondary malignant neoplasm of blood vessel of head	^ESCTSE403048		94196006	155795016		31	head_neck
4384821000006114	Neoplasm of head	^ESCTNE438482		126631009	112360010		31	head_neck
4039921000006111	Metastatic malignant neoplasm to soft tissues of head	^ESCTME403992		94586008	156796012		31	head_neck
505061000006117	Benign neoplasm connective and soft tissue head or neck NOS	B750z	B750z00	255195007	380342011		32	head_neck
5836671000006115	Benign neoplasm of skin of head and neck	^ESCTBE583667		297134004	437594014		32	head_neck
4002601000006111	Benign neoplasm of soft tissues of head	^ESCTBE400260		92391007	152892018		32	head_neck
505051000006119	Benign neoplasm connective and soft tissue head and neck NEC	B750	B750.00	255195007	380342011		32	head_neck
3998161000006113	Benign neoplasm of head	^ESCTBE399816		92131002	152566019		31	head_neck
155545015	Malignant neoplasm of skin of neck	B3341	B334100	94034009	155545015		32	head_neck
156747019	Secondary malignant neoplasm of skin of neck	B5822	B582200	94566009	156747019		32	head_neck
4028341000006110	Primary malignant neoplasm of skin of neck	^ESCTPR402834		94034009	511021010		32	head_neck
4171841000006116	Benign neoplasm of peripheral nerves of neck	^ESCTBE417184		109926002	174619010		31	head_neck
4384321000006118	Neoplasm of soft tissues of neck	^ESCTNE438432		126603000	109612013		31	head_neck
4030561000006118	Secondary malignant neoplasm of blood vessel of neck	^ESCTSE403056		94201002	155807012		31	head_neck
4395401000006116	Neoplasm of lymph node of neck	^ESCTNE439540		127235000	1208655010		31	head_neck
4386651000006111	Neoplasm of blood vessel of neck	^ESCTNE438665		126740003	139089011		31	head_neck
4384701000006112	Neoplasm of muscle of neck	^ESCTNE438470		126619007	110852014		31	head_neck
4036461000006116	Metastatic malignant neoplasm to neck	^ESCTME403646		94441008	156460012		31	head_neck
4036451000006118	Secondary malignant neoplasm of neck	^ESCTSE403645		94441008	156457017		31	head_neck
4384881000006113	Neoplasm of neck	^ESCTNE438488		126635000	112560014		31	head_neck
4030571000006113	Metastatic malignant neoplasm to blood vessel of neck	^ESCTME403057		94201002	155808019		31	head_neck
4000131000006112	Benign neoplasm of neck	^ESCTBE400013		92246000	152722019		31	head_neck
4036121000006118	Secondary malignant neoplasm of muscle of neck	^ESCTSE403612		94425007	156411019		31	head_neck
4395411000006118	Neoplasm of lymph nodes of neck	^ESCTNE439541		127235000	523018		31	head_neck
289094014	Malignant neoplasm of scalp and/or skin of neck	B334z	B334z00	188102008	1775486011		32	head_neck
4035401000006112	Secondary malignant neoplasm of lymph nodes of neck	^ESCTSE403540		94397007	156341016		31	head_neck
4028651000006115	Primary malignant neoplasm of soft tissues of neck	^ESCTPR402865		94058008	511052011		31	head_neck
4039991000006113	Secondary malignant neoplasm of soft tissues of neck	^ESCTSE403999		94590005	156803016		31	head_neck
3999401000006114	Benign neoplasm of lymph nodes of neck	^ESCTBE399940		92202008	152664014		31	head_neck
4027001000006112	Primary malignant neoplasm of neck	^ESCTPR402700		93922007	510850011		31	head_neck
9616461000006116	Secondary malignant neoplasm of lymph nodes of neck from thyroid	^ESCTSE961646		13351431000119102	3323165013		31	head_neck
4040001000006111	Metastatic malignant neoplasm to soft tissues of neck	^ESCTME404000		94590005	156804010		31	head_neck
3999941000006116	Benign neoplasm of muscle of neck	^ESCTBE399994		92230008	152699013		31	head_neck
4035411000006110	Metastatic malignant neoplasm to lymph nodes of neck	^ESCTME403541		94397007	156344012		31	head_neck
4391731000006115	Neoplasm of peripheral nerves of neck	^ESCTNE439173		126984006	272014		31	head_neck
4749431000006116	Malignant neoplasm of scalp AND/OR skin of neck	^ESCTMA474943		188102008	3037352015		32	head_neck
3995641000006111	Benign neoplasm of blood vessel of neck	^ESCTBE399564		92007005	152399018		31	head_neck
4383331000006117	Neoplasm of skin of neck	^ESCTNE438333		126504002	88270013		31	head_neck
4042001000006112	Metastatic malignant neoplasm to urinary bladder neck	^ESCTME404200		94662003	156980016		31	head_neck
4029271000006117	Primary malignant neoplasm of urinary bladder neck	^ESCTPR402927		94124002	511159016		31	head_neck
4026851000006118	Primary malignant neoplasm of muscle of neck	^ESCTPR402685		93906006	510831011		31	head_neck
4024891000006119	Primary malignant neoplasm of blood vessel of neck	^ESCTPR402489		93704000	510479013		31	head_neck
4002731000006112	Benign neoplasm of soft tissues of neck	^ESCTBE400273		92395003	152896015		32	head_neck
4039431000006118	Metastatic malignant neoplasm to skin of neck	^ESCTME403943		94566009	156748012		32	head_neck
290405016	Benign neoplasm of connective and soft tissue of neck NEC	B7502	B750200	92395003	152896015		32	head_neck
152868014	Benign neoplasm of skin of neck	B7641	B764100	92371000	152868014		32	head_neck
9616471000006111	Metastatic malignant neoplasm of lymph nodes of neck from thyroid	^ESCTME961647		13351431000119102	3327726016		31	head_neck
4036131000006115	Metastatic malignant neoplasm to muscle of neck	^ESCTME403613		94425007	156412014		31	head_neck
4390121000006112	Neoplasm of urinary bladder neck	^ESCTNE439012		126891008	179014		31	head_neck
290465018	Benign neoplasm of scalp or skin of neck NOS	B764z	B764z00	189064000	290464019		32	head_neck
1228567011	Malignant neoplasm of soft tissue of neck	B3102	B310200	363441009	1228567011		32	head_neck
289091018	Malignant neoplasm of scalp and skin of neck	B334	B334.00	188102008	289091018		32	head_neck
290464019	Benign neoplasm of scalp and skin of neck	B764	B764.00	189064000	290464019		32	head_neck
4171851000006119	Primary malignant neoplasm of peripheral nerves of neck	^ESCTPR417185		109927006	344051016		31	head_neck
6364411000006112	Ca skin - head/neck	^ESCTCA636441		372122006	1229137016		31	head_neck
4016351000006115	Malignant lymphoma of lymph nodes of head, face AND/OR neck	^ESCTMA401635		93195001	4016351000006115		32	head_neck
6246081000006116	Malignant tumour of soft tissue of neck	^ESCTMA624608		363441009	482680013		32	head_neck
4024281000006118	Malignant melanoma of skin of neck	^ESCTMA402428		93642000	155045014		31	head_neck
3136341000006119	Excision of malignant lesion of scalp and neck	^ESCTEX313634		39559009	66346013		31	head_neck
4016261000006111	Malignant histiocytosis of lymph nodes of head, face AND/OR neck	^ESCTMA401626		93186009	154188014		31	head_neck
728571000006118	Malignant histiocytosis of lymph nodes of head, face and neck	B6231	B623100	188640007	289751010		32	head_neck
289026017	Malignant melanoma of scalp and/or neck	B324z	B324z00	188044004	1775484014		32	head_neck
289025018	Malignant melanoma of neck	B3241	B324100	188046002	289025018		32	head_neck
4016481000006119	Malignant mast cell tumour of lymph nodes of head, face AND/OR neck	^ESCTMA401648		93204001	201677013		31	head_neck
5355381000006116	Malignant tumour of head and/or neck	^ESCTMA535538		255056009	2764606011		32	head_neck
5355391000006118	Malignant tumor of head and/or neck	^ESCTMA535539		255056009	2772373013		32	head_neck
6247291000006111	Malignant tumor of neck	^ESCTMA624729		363489000	482766012		32	head_neck
4016491000006116	Malignant mast cell tumor of lymph nodes of head, face AND/OR neck	^ESCTMA401649		93204001	154223012		31	head_neck
5512081000006116	Malignant melanoma of head and neck	^ESCTMA551208		269578002	403892017		31	head_neck
5355361000006114	Malignant tumour of head and neck	^ESCTMA535536		255056009	5355361000006114		32	head_neck
289023013	Malignant melanoma of scalp and neck	B324	B324.00	188044004	289023013		32	head_neck
6246091000006118	Malignant tumor of soft tissue of neck	^ESCTMA624609		363441009	482681012		32	head_neck
11925731000006111	Malignant tumor of head and neck	^ESCT1192573		255056009	380071019		32	head_neck
5911421000006114	Malignant tumour of soft tissue of head, face and neck	^ESCTMA591142		302816009	444723017		32	head_neck
5911431000006112	Malignant tumor of soft tissue of head, face and neck	^ESCTMA591143		302816009	444724011		32	head_neck
11925971000006111	Malignant lymphoma NOS of lymph nodes of head, face and neck	^ESCT1192597		118600007	728791000006113		32	head_neck
289831019	Malignant lymphoma of lymph nodes of head, face AND/OR neck	B62y1	B62y100	93195001	154205016		32	head_neck
2883591000006117	Malignant head catarrh	^ESCTMA288359		24043009	40365015		31	head_neck
289019017	Malignant melanoma of forehead	B3233	B323300	188040008	289019017		32	head_neck
4016791000006113	Malignant melanoma of skin of forehead	^ESCTMA401679		93229007	154252010		31	head_neck
6246031000006117	Malignant tumor of soft tissue of head	^ESCTMA624603		363439008	482677012		32	head_neck
6246021000006115	Malignant tumour of soft tissue of head	^ESCTMA624602		363439008	482676015		32	head_neck
4033571000006118	Secondary malignant neoplasm of head of pancreas	^ESCTSE403357		94325008	156143011		31	head_neck
6689541000006116	Cancer of forehead, basal cell	^ESCTCA668954		403916003	3038058011		31	head_neck
4035321000006113	Cancer metastatic to lymph nodes of head	^ESCTCA403532		94394000	3036327010		31	head_neck
6689221000006113	Cancer of the forehead, squamous cell	^ESCTCA668922		403893006	3035957017		31	head_neck
4008581000006116	Cancer in situ skin of neck	^ESCTCA400858		92736003	3038133015		32	head_neck
7004851000006112	Cancer of skin of neck, squamous cell	^ESCTCA700485		423284006	3037307018		31	head_neck
4035431000006116	Cancer metastatic to neck lymph nodes	^ESCTCA403543		94397007	3036233016		31	head_neck
6666391000006112	Cancer of skin of neck, basal cell	^ESCTCA666639		402509003	3038044014		31	head_neck
7750251000006114	Squamous cell carcinoma of head and neck	^ESCTSQ775025		716659002	3307113018		31	head_neck
5720851000006110	Carcinoma of skin of head/neck	^ESCTCA572085		286891000	426374015		31	head_neck
153343011	Carcinoma in situ of skin of neck	B8241	B824100	92736003	153343011		32	head_neck
6666381000006114	Basal cell carcinoma of neck	^ESCTBA666638		402509003	1781635011		31	head_neck
290821017	Carcinoma in situ of scalp and skin of neck	B824	B824.00	189291009	290821017		32	head_neck
11878501000006110	Carcinoma in situ of skin of head and neck	^ESCT1187850		189291009	3528619016		32	head_neck
290824013	Carcinoma in situ of scalp or skin of neck NOS	B824z	B824z00	189291009	290821017		32	head_neck
7004841000006110	Squamous cell carcinoma of skin of neck	^ESCTSQ700484		423284006	2643548013		31	head_neck
7251351000006119	Adenocarcinoma of head and neck	^ESCTAD725135		441535001	2816787013		31	head_neck
1235762013	Carcinoma in situ of skin of forehead skin	B8230	B823000	92728007	1235762013		32	head_neck
6689531000006114	Basal cell carcinoma of forehead	^ESCTBA668953		403916003	1782920010		31	head_neck
6689211000006117	Squamous cell carcinoma of forehead	^ESCTSQ668921		403893006	1782897019		31	head_neck
4006931000006113	Carcinoma in situ of head of pancreas	^ESCTCA400693		92607006	153186018		31	head_neck
6688851000006112	Intraepidermal squamous carcinoma of forehead	^ESCTIN668885		403875005	1782879010		31	head_neck
4008481000006115	Carcinoma in situ of skin of forehead	^ESCTCA400848		92728007	153334019		32	head_neck
5357341000006115	Benign tumour of soft tissue of head, face and neck	^ESCTBE535734		255195007	380343018		32	head_neck
4384281000006112	Tumour of soft tissue of head	^ESCTTU438428		126601003	473718016		31	head_neck
5351451000006119	Tumour of soft tissue of head, face and neck	^ESCTTU535145		254833008	379650012		31	head_neck
7053731000006119	Tumour invades head and neck	^ESCTTU705373		426078008	2674211019		31	head_neck
4005451000006119	Burkitt's tumour of lymph nodes of head, face AND/OR neck	^ESCTBU400545		92512000	201632011		31	head_neck
5355401000006116	Benign tumour of head and neck	^ESCTBE535540		255057000	380073016		31	head_neck
5355331000006117	Tumour of head and neck	^ESCTTU535533		255055008	380069019		31	head_neck
4002611000006114	Benign tumour of soft tissue of head	^ESCTBE400261		92391007	1217221014		32	head_neck
3860821000006115	Excision of tumour of soft tissue of neck, deep, subfascial, intramuscular	^ESCTEX386082		83634003	201085015		31	head_neck
4384341000006113	Tumour of soft tissue of neck	^ESCTTU438434		126603000	473722014		31	head_neck
5120741000006113	Excision of glomus tumour in the neck	^ESCTEX512074		238364004	357278010		31	head_neck
5393831000006118	Neck node tumour involvement	^ESCTNE539383		258310009	384423015		31	head_neck
4000141000006119	Benign tumour of neck	^ESCTBE400014		92246000	1217184011		31	head_neck
4750271000006111	Malignant tumour of bladder neck	^ESCTMA475027		188244007	289273019		32	head_neck
4384891000006111	Tumour of neck	^ESCTTU438489		126635000	473729017		31	head_neck
4002741000006119	Benign tumour of soft tissue of neck	^ESCTBE400274		92395003	1217225017		32	head_neck
2753101000006112	Excision of tumour of soft tissue of neck, subcutaneous	^ESCTEX275310		15950004	195725017		31	head_neck
3848541000006117	Neck imaging for metastatic carcinoma of thyroid	^ESCTNE384854		82891004	137492013		31	head_neck
4026501000006119	Liver cancer	^ESCTLI402650		93870000	510773010		32	liver
4034951000006118	Cancer metastatic to liver	^ESCTCA403495		94381002	3036079019		32	liver
907381000006110	[RFC] Liver cancer	HNG0194		907381000006106	907381000006110		12	liver
4034901000006117	Liver secondary cancer	^ESCTLI403490		94381002	511274013		32	liver
4026491000006110	CA - Liver cancer	^ESCTCA402649		93870000	510772017		32	liver
4747281000006110	Intrahepatic bile duct cancer	^ESCTIN474728		187777008	3036505017		32	liver
6245341000006119	Extrahepatic bile duct cancer	^ESCTEX624534		363416002	3036201013		32	liver
4006371000006110	Cancer in situ of common bile duct	^ESCTCA400637		92570000	3036078010		32	liver
879931000006119	Ca liver/biliary system	B15-99	B15..99	187767006	879931000006119		32	liver
879961000006111	Ca liver/biliary system NOS	B15z-99	B15z.99	620441000000107	879961000006111		32	liver
880681000006114	Secondary Ca liver	B577-99	B577.99	94381002	880681000006114		32	liver
1235891015	Ca liver - primary	B150-99	B150.99	95214007	1235891015		32	liver
4747261000006117	Ca intrahepatic bile ducts	^ESCTCA474726		187777008	1222171014		32	liver
1490770018	Ca extrahepatic bile ducts	B161-99	B161.99	363416002	1490770018		32	liver
879951000006114	Ca intrahepatic bile ducts	B151-99	B151.99	93840005	879951000006114		32	liver
406332017	Carcinoma in situ of liver and biliary system	B808	B808.00	271525004	406332017		32	liver
2905771000006117	Liver cell carcinoma	^ESCTLI290577		25370001	42542019		32	liver
4170691000006118	Liver carcinoma	^ESCTLI417069		109841003	4170691000006118		32	liver
7969911000006111	Metastasis to liver from adenocarcinoma	^ESCTME796991		1691000119104	2967740013		31	liver
5720811000006114	Carcinoma liver and/or biliary system	^ESCTCA572081		286887005	1489970015		31	liver
290772018	Carcinoma in situ of liver and/or biliary system	B808z	B808z00	271525004	1489926012		32	liver
292101010	Liver carcinoma	Byu11	Byu1100	109841003	342812012		32	liver
153231012	Carcinoma in situ of liver	B8080	B808000	92644006	153231012		32	liver
5720821000006118	Carcinoma liver/biliary system	^ESCTCA572082		286887005	426370012		31	liver
4170681000006116	LCC - Liver cell carcinoma	^ESCTLC417068		109841003	342810016		32	liver
6765151000006119	Adenocarcinoma of liver	^ESCTAD676515		408646000	2160193014		31	liver
11919851000006115	Liver cell carcinoma	^ESCT1191985		109841003	342811017		32	liver
311211000006112	[M]Liver cell carcinoma	BB5D5-3	BB5D513	25370001	1224870013		32	liver
288690014	Primary carcinoma of liver	B1500	B150000	187769009	288690014		32	liver
153200017	Carcinoma in situ of intrahepatic bile ducts	B8081	B808100	92618006	153200017		32	liver
1224870013	[M]Hepatocellular carcinoma NOS	BB5D5	BB5D500	25370001	1224870013		32	liver
1231089017	[M]Combined hepatocellular carcinoma and cholangiocarcinoma	BB5D7	BB5D700	52178006	1231089017		32	liver
3345711000006115	Combined hepatocellular carcinoma and cholangiocarcinoma	^ESCTCO334571		52178006	86841017		32	liver
2747671000006116	Hepatocellular carcinoma, fibrolamellar	^ESCTHE274767		15619004	26474015		32	liver
2905761000006112	Hepatocellular carcinoma	^ESCTHE290576		25370001	42540010		32	liver
4170671000006119	HCC - Hepatocellular carcinoma	^ESCTHC417067		109841003	342809014		32	liver
4006361000006115	Carcinoma in situ of distal extra hepatic duct	^ESCTCA400636		92570000	3004779014		32	liver
3345731000006114	Hepatocholangiocarcinoma	^ESCTHE334573		52178006	86843019		32	liver
4412371000006118	Hepatocellular carcinoma, scirrhous	^ESCTHE441237		128646008	207047014		31	liver
5567401000006115	Combined hepatocellular carcinoma and cholangiocarcinoma	^ESCTCO556740		274902006	410786013		31	liver
7565481000006115	Carcinoma in situ of perihilar extra hepatic duct	^ESCTCA756548		702712006	3005881012		31	liver
4412381000006115	Sclerosing hepatic carcinoma	^ESCTSC441238		128646008	207046017		31	liver
12050531000006115	Squamous cell carcinoma of gallbladder and extrahepatic biliary tract	^ESCT1205053		766978002	3663543011		31	liver
7821731000006117	Intrahepatic cholangiocarcinoma	^ESCTIN782173		721716004	3326323019		31	liver
4006641000006112	Carcinoma in situ of extrahepatic bile ducts	^ESCTCA400664		92589000	153158014		31	liver
7642361000006113	Metastatic hepatocellular carcinoma	^ESCTME764236		708973006	3037614014		31	liver
4412441000006118	Hepatocellular carcinoma, pleomorphic type	^ESCTHE441244		128650001	207053014		31	liver
4412421000006113	Hepatocellular carcinoma, sarcomatoid	^ESCTHE441242		128648009	207050012		31	liver
1221209015	[M] Hepatocellular carcinoma, fibrolamellar	BB5D8	BB5D800	15619004	1221210013		32	liver
5324731000006118	Fibrolamellar hepatocellular carcinoma	^ESCTFI532473		253018005	376832015		31	liver
12035641000006118	Adenocarcinoma of gallbladder and extrahepatic biliary tract	^ESCT1203564		765741003	3659541015		31	liver
4412411000006117	Hepatocellular carcinoma, spindle cell variant	^ESCTHE441241		128648009	207051011		31	liver
11907131000006111	[M]Hepatobiliary tract adenomas and carcinomas	^ESCT1190713		409471000000101	881851000000116		31	liver
5567421000006113	Hepatocholangiocarcinoma	^ESCTHE556742		274902006	410785012		31	liver
4006951000006118	Carcinoma in situ of hepatic flexure	^ESCTCA400695		92608001	1235748018		32	liver
309851000006114	[M]Hepatocholangiocarcinoma	BB5D7-1	BB5D711	52178006	1231089017		32	liver
4006651000006114	Carcinoma in situ of extrahepatic bile duct	^ESCTCA400665		92589000	1235745015		31	liver
6364111000006117	Carcinoma of extrahepatic bile duct	^ESCTCA636411		372101000	1210679016		31	liver
7565471000006118	Carcinoma in situ of common hepatic duct	^ESCTCA756547		702712006	3005822015		31	liver
3345721000006111	Mixed hepatocellular and bile duct carcinoma	^ESCTMI334572		52178006	86842012		32	liver
4170641000006110	Hepatocarcinoma	^ESCTHE417064		109841003	342806019		32	liver
291380016	[M]Hepatobiliary tract adenomas and carcinomas	BB5D	BB5D.00	126853008	141016		32	liver
5567411000006117	Mixed hepatocellular and bile duct carcinoma	^ESCTMI556741		274902006	410784011		31	liver
11907121000006113	[M]Hepatobiliary adenoma or carcinoma NOS	^ESCT1190712		462951000000106	881881000000110		31	liver
7821721000006115	Primary cholangiocarcinoma of intrahepatic biliary tract	^ESCTPR782172		721716004	3325837011		31	liver
7750161000006116	Primary hepatic neuroendocrine carcinoma	^ESCTPR775016		716652006	3307088018		31	liver
342807011	Hepatocellular carcinoma	B1503	B150300	109841003	342807011		32	liver
4170701000006118	Intrahepatic bile duct carcinoma	^ESCTIN417070		109842005	174521014		31	liver
4413411000006113	Hepatoid carcinoma	^ESCTHE441341		128706007	207141013		31	liver
4413401000006110	Hepatoid adenocarcinoma	^ESCTHE441340		128706007	207142018		31	liver
2905781000006119	Hepatocarcinoma	^ESCTHE290578		25370001	42543012		32	liver
290768017	Carcinoma in situ of hepatic duct	B8082	B808200	189243008	290768017		32	liver
4412431000006111	Hepatocellular carcinoma, clear cell type	^ESCTHE441243		128649001	207052016		31	liver
380139012	Carcinoma common bile duct	B1612-1	B161211	255086002	380139012		32	liver
305951000006115	[M]Bile duct cystadenocarcinoma	BB5D3	BB5D300	50422007	84004017		32	liver
535331000006115	Carcinoma in situ of biliary system	B808-1	B808.11	92545000	153105016		32	liver
4005901000006114	Carcinoma in situ of biliary tract	^ESCTCA400590		92545000	153105016		32	liver
7384761000006119	Pancreatobiliary-type carcinoma	^ESCTPA738476		450894009	2920449011		31	liver
6012851000006117	Cholangiocarcinoma of biliary tract	^ESCTCH601285		312104005	455768011		31	liver
4008701000006119	Carcinoma in situ of skin of umbilicus	^ESCTCA400870		92746001	153354018		31	liver
305971000006113	[M]Biliary tract adenomas and adenocarcinomas	BB5D-1	BB5D.11	126853008	141016		32	liver
305941000006117	Bile duct carcinoma	BB5D1-1	BB5D111	70179006	116558014		32	liver
7956991000006119	Primary mucinous cystic neoplasm with associated invasive carcinoma of distal bile duct	^ESCTPR795699		733349009	3499271013		31	liver
7957021000006117	Primary mucinous cystic neoplasm with associated invasive carcinoma of biliary tract	^ESCTPR795702		733352001	3499277012		31	liver
3316471000006115	Bile duct cystadenocarcinoma	^ESCTBI331647		50422007	84004017		32	liver
153136012	Carcinoma in situ of common bile duct	B8085	B808500	92570000	153136012		32	liver
7957041000006112	Primary adenocarcinoma of biliary tract	^ESCTPR795704		733354000	3499281012		31	liver
7384771000006114	Adenocarcinoma, pancreatobiliary-type	^ESCTAD738477		450894009	2920941019		31	liver
3641061000006111	Bile duct adenocarcinoma	^ESCTBI364106		70179006	116559018		32	liver
7819551000006114	Primary adenocarcinoma of common bile duct	^ESCTPR781955		721559007	3325459018		31	liver
7956961000006110	Primary mucinous cystic neoplasm with associated invasive carcinoma of perihilar bile duct	^ESCTPR795696		733346002	3499265019		31	liver
4389241000006117	Tumour of liver	^ESCTTU438924		126851005	473891015		31	liver
6052051000006117	Local recurrence of malignant tumour of liver	^ESCTLO605205		314963000	459389014		31	liver
6052651000006112	Metastasis from malignant tumour of liver	^ESCTME605265		315000005	459450016		31	liver
4026521000006112	Malignant tumour of liver	^ESCTMA402652		93870000	510776019		32	liver
4389371000006116	Tumour of extrahepatic bile duct	^ESCTTU438937		126855001	473901010		31	liver
726201000006111	Malignant tumour of extrahepatic bile duct	B161	B161.00	363416002	482631015		32	liver
4389251000006115	Hepatic tumour	^ESCTHE438925		126851005	473892010		31	liver
6245031000006114	Malignant tumour of hepatic flexure	^ESCTMA624503		363407001	6245031000006114		32	liver
725191000006116	Malignant tumour of hepatic flexure	B130	B130.00	363407001	482614010		32	liver
4389311000006113	Tumour of biliary tract	^ESCTTU438931		126853008	473896013		32	liver
6245291000006117	Malignant tumour of biliary tract	^ESCTMA624529		363415003	482630019		32	liver
6577681000006117	Tumour invades beyond pancreatic capsule to bile duct (endocrine pancreas)	^ESCTTU657768		396885004	1772969017		31	liver
6577701000006119	Tumour invades beyond pancreatic capsule with direct extension to bile duct (endocrine pancreas)	^ESCTTU657770		396885004	1783582017		31	liver
288692018	Primary malignant neoplasm of liver NOS	B150z	B150z00	95214007	157732017		32	liver
288702015	Malignant neoplasm of liver and intrahepatic bile ducts NOS	B15z	B15z.00	187767006	288688013		32	liver
151331000006114	Secondary malignant neoplasm of liver	B153	B153.00	94381002	156291015		32	liver
4026511000006116	Malignant tumor of liver	^ESCTMA402651		93870000	510775015		32	liver
6052661000006114	Metastasis from malignant tumor of liver	^ESCTME605266		315000005	459449016		31	liver
6052061000006115	Local recurrence of malignant tumor of liver	^ESCTLO605206		314963000	459390017		31	liver
4034891000006116	Metastatic malignant neoplasm to liver	^ESCTME403489		94381002	156294011		32	liver
288688013	Malignant neoplasm of liver and intrahepatic bile ducts	B15	B15..00	187767006	288688013		32	liver
12730141000006116	Malignant neoplasm of liver and intrahepatic bile ducts NOS	^ESCT1273014		620441000000107	1370101000000112		31	liver
157732017	Primary malignant neoplasm of liver	B150	B150.00	95214007	157732017		32	liver
156291015	Secondary malignant neoplasm of liver	B577	B577.00	94381002	156291015		32	liver
288700011	Malignant neoplasm of liver	B152	B152.00	93870000	155343014		32	liver
1815011000006116	Secondary malignant neoplasm of liver and intrahepatic bile duct	B5770	B577000	813671000000107	2121471000000111		32	liver
288697012	Malignant neoplasm of intrahepatic canaliculi	B1513	B151300	187776004	288697012		32	liver
288698019	Malignant neoplasm of intrahepatic gall duct	B1514	B151400	187777008	288698019		32	liver
155305011	Malignant neoplasm of intrahepatic bile ducts	B151	B151.00	187777008	288698019		32	liver
288699010	Malignant neoplasm of intrahepatic bile ducts NOS	B151z	B151z00	187777008	288698019		32	liver
4170661000006114	Malignant hepatoma	^ESCTMA417066		109841003	342808018		32	liver
2905791000006116	Hepatoma, malignant	^ESCTHE290579		25370001	42544018		32	liver
12716281000006114	Primary malignant neoplasm of intrahepatic bile ducts	^ESCT1271628		93840005	510722019		31	liver
727781000006114	Malignant neoplasm gallbladder and extrahepatic bile ducts	B16	B16..00	363415003	482629012		32	liver
727791000006112	Malignant neoplasm gallbladder/extrahepatic bile ducts NOS	B16z	B16z.00	363415003	482629012		32	liver
7334851000006116	Primary malignant neoplasm of intrahepatic bile duct	^ESCTPR733485		447109003	2882945014		31	liver
4032751000006113	Secondary malignant neoplasm of extrahepatic bile ducts	^ESCTSE403275		94291005	156045018		31	liver
4034171000006113	Secondary malignant neoplasm of intrahepatic bile ducts	^ESCTSE403417		94349006	156207010		31	liver
288707014	Malignant neoplasm of hepatic duct	B1611	B161100	187784000	288707014		32	liver
4032761000006110	Metastatic malignant neoplasm to extrahepatic bile ducts	^ESCTME403276		94291005	156048016		31	liver
6245321000006114	Malignant tumor of extrahepatic bile duct	^ESCTMA624532		363416002	482632010		32	liver
4034181000006111	Metastatic malignant neoplasm to intrahepatic bile ducts	^ESCTME403418		94349006	156208017		31	liver
288712010	Malignant neoplasm of extrahepatic bile ducts NOS	B161z	B161z00	363416002	482631015		32	liver
7320611000006113	Primary malignant neoplasm of extrahepatic bile duct	^ESCTPR732061		446189008	2882347012		31	liver
720451000006113	Malignant neoplasm other gallbladder/extrahepatic bile duct	B16y	B16y.00	363415003	482629012		32	liver
309891000006115	[M]Hepatoma, malignant	BB5D5-2	BB5D512	25370001	1224870013		32	liver
2619456011	Malignant neoplasm of intrahepatic biliary passages	B1512	B151200	187777008	2619456011		32	liver
6362271000006112	Primary malignant neoplasm of biliary tract	^ESCTPR636227		371970002	1210559017		31	liver
4030241000006119	Secondary malignant neoplasm of biliary tract	^ESCTSE403024		94185003	155769018		31	liver
4032051000006110	Secondary malignant neoplasm of common bile duct	^ESCTSE403205		94262007	155973014		31	liver
7330371000006113	Primary malignant neoplasm of perihilar bile duct	^ESCTPR733037		446807009	2884007011		31	liver
4032061000006112	Metastatic malignant neoplasm to common bile duct	^ESCTME403206		94262007	155974015		31	liver
6569981000006114	Surgical bile duct margin uninvolved by malignant neoplasm	^ESCTSU656998		396470003	1776401012		31	liver
6585191000006110	Surgical distal bile duct margin involved by malignant neoplasm	^ESCTSU658519		397323008	1777000014		31	liver
4030251000006117	Metastatic malignant neoplasm to biliary tract	^ESCTME403025		94185003	155772013		31	liver
7957001000006110	Primary malignant neuroendocrine of distal bile duct	^ESCTPR795700		733350009	3499272018		31	liver
4025471000006116	Primary malignant neoplasm of common bile duct	^ESCTPR402547		93763008	510578015		32	liver
1219537012	Malignant neoplasm, overlapping lesion of biliary tract	B163	B163.00	109847004	1219537012		32	liver
5355881000006110	Malignant polyp of biliary tract	^ESCTMA535588		255087006	380140014		31	liver
3637028012	Primary malignant neuroendocrine neoplasm of perihilar bile duct	^ESCT1169404		762665002	3637028012		31	liver
7957031000006119	Primary malignant neuroendocrine neoplasm of biliary tract	^ESCTPR795703		733353006	3499278019		31	liver
6245301000006116	Malignant tumor of biliary tract	^ESCTMA624530		363415003	482629012		32	liver
2475562018	Malignant neoplasm of interlobular biliary canals	B1511	B151100	187776004	2475562018		32	liver
288694017	Malignant neoplasm of interlobular bile ducts	B1510	B151000	187773007	288694017		32	liver
9479531000006110	Secondary malignant neoplasm of bilateral adrenal glands	^ESCTSE947953		12246561000119101	3323163018		31	liver
4170751000006119	Overlapping malignant neoplasm of biliary tract	^ESCTOV417075		109847004	174526016		32	liver
726361000006119	Malignant neoplasm of common bile duct	B1612	B161200	93763008	155198014		32	liver
7339561000006115	Primary malignant neoplasm of distal bile duct	^ESCTPR733956		447416008	2882104017		31	liver
4389221000006112	Neoplasm of liver	^ESCTNE438922		126851005	139017		31	liver
4389281000006111	Neoplasm of intrahepatic bile ducts	^ESCTNE438928		126852003	140015		31	liver
4389351000006114	Neoplasm of extrahepatic bile ducts	^ESCTNE438935		126855001	143018		31	liver
4389291000006114	Neoplasm of biliary tract	^ESCTNE438929		126853008	4389291000006114		32	liver
7384741000006118	Non-invasive pancreatobiliary neoplasm	^ESCTNO738474		450892008	2920415015		31	liver
291383019	Neoplasm of biliary tract	BB5Dz	BB5Dz00	126853008	141016		32	liver
342834014	Hepatoblastoma of liver	B1501	B150100	109843000	342834014		32	liver
342851019	Primary angiosarcoma of liver	B1502	B150200	109844006	342851019		32	liver
406334016	Benign neoplasm of liver and biliary ducts	B715	B715.00	271527007	406334016		32	liver
152639011	Benign neoplasm of liver	B7150	B715000	92186001	152639011		32	liver
290176014	Benign neoplasm of liver and/or biliary ducts	B715z	B715z00	271527007	1489927015		32	liver
3998481000006110	Benign neoplasm of intrahepatic bile ducts	^ESCTBE399848		92154006	152597015		32	liver
3997321000006118	Benign neoplasm of extrahepatic bile ducts	^ESCTBE399732		92096008	152516013		31	liver
152597015	Benign neoplasm of intrahepatic bile ducts	B7151	B715100	92154006	509872014		32	liver
290173018	Benign neoplasm of hepatic duct	B7154	B715400	188844000	290173018		32	liver
3998501000006117	Benign neoplasm of intrahepatic bile duct	^ESCTBE399850		92154006	509872014		32	liver
907111000006118	[RFC] Lung cancer	HNG0207		907111000006102	907111000006118		12	lung
1863331000006111	Referral by lung cancer nurse specialist	EMISNQRE382		1863331000006107	1863331000006111		37	lung
4035211000006114	Secondary cancer of lung	^ESCTSE403521		94391008	1235839015		32	lung
5347171000006112	SCLC - Small cell lung cancer	^ESCTSC534717		254632001	379180018		31	lung
7068051000006110	Epidermal growth factor receptor negative non-small cell lung cancer	^ESCTEP706805		427038005	3005998011		31	lung
7572571000006118	Non-small cell lung cancer with mutation in epidermal growth factor receptor	^ESCTNO757257		703228009	3007690015		31	lung
7066991000006116	EGFR positive non-small cell lung cancer	^ESCTEG706699		426964009	2674756013		31	lung
7066961000006112	Epidermal growth factor receptor positive non-small cell lung cancer	^ESCTEP706696		426964009	3006049013		31	lung
7066981000006119	EGF-R positive non-small cell lung cancer	^ESCTEG706698		426964009	2674755012		31	lung
7842361000006118	Squamous non-small cell lung cancer	^ESCTSQ784236		723301009	3398698010		31	lung
7068081000006119	EGF-R negative non-small cell lung cancer	^ESCTEG706808		427038005	2674436011		31	lung
7068071000006117	EGFR negative non-small cell lung cancer	^ESCTEG706807		427038005	2674435010		31	lung
4007461000006112	Cancer in situ of lung	^ESCTCA400746		92649001	3036367011		31	lung
9577071000006119	Lung cancer screening declined	^ESCTLU957707		13015001000119105	3432734011		31	lung
6243261000006112	CA - Lung cancer	^ESCTCA624326		363358000	1228498010		32	lung
1773121000006115	Small cell lung cancer	EMISNQSM10		254632001	379181019		32	lung
7842371000006113	Squamous NSCLC (non-small cell lung cancer)	^ESCTSQ784237		723301009	3398701019		31	lung
7831401000006118	Reactive oxygen species 1 positive non-small cell lung cancer	^ESCTRE783140		722425009	3332005013		31	lung
7572591000006117	Non-small cell lung cancer without mutation in epidermal growth factor receptor	^ESCTNO757259		703230006	3007342018		31	lung
7066971000006117	Non-small cell lung cancer, positive for epidermal growth factor receptor expression	^ESCTNO706697		426964009	2674754011		31	lung
1773131000006117	Non-small cell lung cancer	EMISNQNO51		254637007	379195016		32	lung
1843151000006111	QCancer lung cancer risk	38GT1	38GT100	848881000000108	2257861000000113		32	lung
7068061000006112	Non-small cell lung cancer, negative for epidermal growth factor receptor expression	^ESCTNO706806		427038005	2674433015		31	lung
11930851000006116	FH: Lung cancer	^ESCT1193085		429011007	1882751000006112		7	lung
8113551000006112	Cancer metastatic to left lung	^ESCTCA811355		353741000119106	3046863018		31	lung
5347301000006115	NSCLC - Non-small cell lung cancer	^ESCTNS534730		254637007	379196015		31	lung
8113471000006118	Cancer metastatic to right lung	^ESCTCA811347		353561000119103	3046858017		31	lung
7831411000006115	ROS1 positive NSCLC - reactive oxygen species 1 positive non-small cell lung cancer	^ESCTRO783141		722425009	3332008010		31	lung
4035221000006118	Cancer metastatic to lung	^ESCTCA403522		94391008	3036139014		32	lung
733371000006119	Lung cancer	B22z-1	B22z.11	93880001	3288586014		32	lung
6247411000006117	CA - Cancer of bronchus	^ESCTCA624741		363493006	1228605012		31	lung
4025191000006111	Primary bronchial cancer	^ESCTPR402519		93734005	1235802016		31	lung
4041501000006112	Cancer metastatic to tracheobronchial lymph nodes	^ESCTCA404150		94642006	3035943019		32	lung
6383491000006115	Bronchoalveolar cancer	^ESCTBR638349		373627005	3036050014		31	lung
6247421000006113	Cancer of bronchus	^ESCTCA624742		363493006	1228606013		31	lung
6245821000006118	CA - Cancer of trachea	^ESCTCA624582		363432004	1228559015		32	lung
4041471000006117	Cancer metastatic to trachea	^ESCTCA404147		94641004	3036481014		31	lung
6245811000006114	Tracheal cancer	^ESCTTR624581		363432004	1228558011		32	lung
7372321000006114	Cancer of mandibular alveolus	^ESCTCA737232		449578008	2902238019		31	lung
7366731000006116	Cancer of maxillary alveolus	^ESCTCA736673		449223003	2901917018		31	lung
7367291000006112	Cancer of alveolus dentalis	^ESCTCA736729		449260004	2902301017		31	lung
880031000006118	Ca trachea/bronchus/lung NOS	B22-98	B22..98	430621000	880031000006118		32	lung
880051000006113	Ca upper lobe bronchus/lung	B222-99	B222.99	269464000	880051000006113		32	lung
880061000006110	Ca middle lobe bronchus/lung	B223-99	B223.99	187864008	880061000006110		32	lung
880671000006111	Secondary Ca lung	B570-99	B570.99	94391008	880671000006111		32	lung
1576241000006113	Cause of Death- Ca Trachea/Bronchus/Lung NOS	EGTON2B19Z		1576241000006109	1576241000006113		37	lung
880041000006111	Ca trachea/bronchus/lung	B22-99	B22..99	430621000	880041000006111		32	lung
880071000006115	Ca lower lobe bronchus/lung	B224-99	B224.99	187868006	880071000006115		32	lung
6363661000006110	Ca main bronchus	^ESCTCA636366		372065009	1218028010		32	lung
5347011000006119	CA - Carcinoma of bronchus	^ESCTCA534701		254622008	379163017		31	lung
1773151000006112	Adenocarcinoma of lung	EMISNQAD45		254626006	379172013		32	lung
1773161000006114	Large cell carcinoma of lung	EMISNQLA74		254629004	379176011		32	lung
5347211000006114	Epidermoid carcinoma of lung	^ESCTEP534721		254634000	379185011		31	lung
5347221000006118	SCC - Squamous cell carcinoma of lung	^ESCTSC534722		254634000	379186012		31	lung
7620571000006114	Mucinous cystadenocarcinoma of lung	^ESCTMU762057		707595001	3030661012		31	lung
8454131000006119	Primary adenocarcinoma of upper lobe of left lung	^ESCTPR845413		1078901000119100	3322823013		31	lung
4008201000006111	Carcinoma in situ of right lower lobe of lung	^ESCTCA400820		92701002	153306014		31	lung
7036651000006111	Adenocarcinoma of lung, stage IV	^ESCTAD703665		424993006	2643513018		31	lung
7617131000006114	Acinar cell carcinoma of lung	^ESCTAC761713		707409003	3030189011		31	lung
7617931000006112	Adenoid cystic carcinoma of lung	^ESCTAD761793		707466008	3030240014		31	lung
7005031000006110	Squamous cell carcinoma of lung, TNM stage 1	^ESCTSQ700503		423295000	2643588015		31	lung
4008221000006118	Carcinoma in situ of right upper lobe of lung	^ESCTCA400822		92703004	153308010		31	lung
4007451000006110	Carcinoma in situ of lung	^ESCTCA400745		92649001	153237011		31	lung
7617841000006112	Sarcomatoid carcinoma of lung	^ESCTSA761784		707460002	3030225012		31	lung
4007321000006112	Carcinoma in situ of left lower lobe of lung	^ESCTCA400732		92639004	153224013		31	lung
7362951000006113	Carcinoma of lung	^ESCTCA736295		448993007	2901727017		32	lung
7617991000006111	Primary non-mucinous bronchiolo-alveolar carcinoma of lung	^ESCTPR761799		707469001	3030249010		31	lung
7617061000006116	Primary signet ring cell carcinoma of lung	^ESCTPR761706		707407001	3030041017		31	lung
7617171000006112	Papillary adenocarcinoma of lung	^ESCTPA761717		707411007	3030191015		31	lung
7000851000006115	Large cell carcinoma of lung, TNM stage 2	^ESCTLA700085		423050000	2643535014		31	lung
7617111000006115	Small cell non-keratinising squamous cell carcinoma of lung	^ESCTSM761711		707408006	3030188015		31	lung
7617801000006110	Spindle cell carcinoma of lung	^ESCTSP761780		707457009	3030217010		31	lung
7617021000006110	Primary adenosquamous carcinoma of lung	^ESCTPR761702		707405009	3030079010		31	lung
7617701000006119	Mucinous adenocarcinoma of lung	^ESCTMU761770		707452003	3030202011		31	lung
7617161000006117	Primary papillary adenocarcinoma of lung	^ESCTPR761716		707411007	3029917015		31	lung
7616981000006110	Fetal adenocarcinoma of lung	^ESCTFE761698		707403002	3030182019		31	lung
7688051000006117	Primary clear cell adenocarcinoma of lung	^ESCTPR768805		711414003	3078317019		31	lung
7617721000006112	Clear cell squamous cell carcinoma of lung	^ESCTCL761772		707453008	3030205013		31	lung
9868091000006114	Adenocarcinoma of right lung	^ESCTAD986809		15956381000119100	3317337019		31	lung
7617141000006116	Primary solid carcinoma of lung	^ESCTPR761714		707410008	3030027014		31	lung
5347351000006116	Carcinoma in situ of lung parenchyma	^ESCTCA534735		254639005	379201012		31	lung
7617821000006117	Pleomorphic carcinoma of lung	^ESCTPL761782		707458004	3030220019		31	lung
7617001000006117	Primary mixed subtype adenocarcinoma of lung	^ESCTPR761700		707404008	3029953018		31	lung
9478701000006118	Squamous cell carcinoma of right lung	^ESCTSQ947870		12240991000119102	3320373011		31	lung
7617971000006110	Primary mixed mucinous and non-mucinous bronchiolo-alveolar carcinoma of lung	^ESCTPR761797		707468009	3030246015		31	lung
7617811000006113	Primary pleomorphic carcinoma of lung	^ESCTPR761781		707458004	3030219013		31	lung
5347131000006114	Carcinoma of lung parenchyma	^ESCTCA534713		254628007	379175010		31	lung
7617071000006111	Signet ring cell carcinoma of lung	^ESCTSI761707		707407001	3030186016		31	lung
7618011000006115	Primary mucinous bronchiolo-alveolar carcinoma of lung	^ESCTPR761801		707470000	3030252019		31	lung
7026721000006112	Adenocarcinoma of lung, stage III	^ESCTAD702672		424454009	2643512011		31	lung
5347161000006117	Small cell carcinoma of lung	^ESCTSM534716		254632001	379179016		31	lung
7617011000006119	Mixed subtype adenocarcinoma of lung	^ESCTMI761701		707404008	3030184018		31	lung
7040841000006111	Squamous cell carcinoma of lung, TNM stage 3	^ESCTSQ704084		425230006	2643590019		31	lung
6364301000006117	Carcinoma of middle lobe, bronchus or lung	^ESCTCA636430		372113005	1210691013		31	lung
7617711000006116	Primary clear cell squamous cell carcinoma of lung	^ESCTPR761771		707453008	3030204012		31	lung
7035671000006112	Large cell carcinoma of lung, TNM stage 1	^ESCTLA703567		424938000	2643534013		31	lung
7036201000006114	Large cell carcinoma of lung, TNM stage 3	^ESCTLA703620		424970000	2643586016		31	lung
7618001000006118	Non-mucinous bronchiolo-alveolar carcinoma of lung	^ESCTNO761800		707469001	3030250010		31	lung
7969741000006112	Metastasis to lung from adenocarcinoma	^ESCTME796974		1661000119106	2967714019		31	lung
7620591000006110	Carcinosarcoma of lung	^ESCTCA762059		707596000	3030603013		31	lung
5347151000006119	Giant cell carcinoma of lung	^ESCTGI534715		254631008	379178012		31	lung
7620561000006119	Primary mucinous cystadenocarcinoma of lung	^ESCTPR762056		707595001	3030660013		31	lung
7617891000006115	Myoepithelial carcinoma of lung	^ESCTMY761789		707464006	3030234019		31	lung
7617881000006118	Primary myoepithelial carcinoma of lung	^ESCTPR761788		707464006	3030233013		31	lung
7617081000006114	Primary small cell non-keratinising squamous cell carcinoma of lung	^ESCTPR761708		707408006	3030007013		31	lung
4006961000006116	Carcinoma in situ of hilus of lung	^ESCTCA400696		92609009	153188017		31	lung
7010481000006111	Large cell carcinoma of lung, TNM stage 4	^ESCTLA701048		423600008	2643587013		31	lung
7620581000006112	Primary carcinosarcoma of lung	^ESCTPR762058		707596000	3030630015		31	lung
5347191000006113	Oat cell carcinoma of lung	^ESCTOA534719		254633006	379182014		31	lung
7617911000006118	Mucoepidermoid carcinoma of lung	^ESCTMU761791		707465007	3030237014		31	lung
7617741000006117	Basaloid squamous cell carcinoma of lung	^ESCTBA761774		707454002	3030208010		31	lung
7617921000006114	Primary adenoid cystic carcinoma of lung	^ESCTPR761792		707466008	3030239012		31	lung
4007331000006110	Carcinoma in situ of left upper lobe of lung	^ESCTCA400733		92640002	153225014		31	lung
7617761000006118	Papillary squamous cell carcinoma of lung	^ESCTPA761776		707455001	3030211011		31	lung
9478691000006118	Squamous cell carcinoma of left lung	^ESCTSQ947869		12240951000119107	3323169019		31	lung
8211451000006113	Extensive stage primary small cell carcinoma of lung	^ESCTEX821145		683991000119103	3323127018		31	lung
7617121000006111	Primary acinar cell carcinoma of lung	^ESCTPR761712		707409003	3030003012		31	lung
290788018	Carcinoma in situ of bronchus and lung	B812	B812.00	189262006	290788018		32	lung
290791018	Carcinoma in situ of upper lobe bronchus and lung	B8122	B812200	189265008	290791018		32	lung
7043361000006113	Squamous cell carcinoma of lung, TNM stage 4	^ESCTSQ704336		425376008	2643591015		31	lung
7617101000006118	Small cell non-keratinizing squamous cell carcinoma of lung	^ESCTSM761710		707408006	3030187013		31	lung
7617781000006111	Undifferentiated carcinoma of lung	^ESCTUN761778		707456000	3030214015		31	lung
7030141000006116	Adenocarcinoma of lung, stage II	^ESCTAD703014		424632001	2643511016		31	lung
7617691000006119	Primary mucinous adenocarcinoma of lung	^ESCTPR761769		707452003	3030201016		31	lung
7617941000006119	Primary salivary gland type carcinoma of lung	^ESCTPR761794		707467004	3030242018		31	lung
6999311000006114	Non-small cell carcinoma of lung, TNM stage 3	^ESCTNO699931		422968005	2643594011		31	lung
7037531000006118	Non-small cell carcinoma of lung, TNM stage 2	^ESCTNO703753		425048006	2643593017		31	lung
7002061000006114	Non-small cell carcinoma of lung, TNM stage 4	^ESCTNO700206		423121009	2643595012		31	lung
7019471000006119	Adenocarcinoma of lung, stage I	^ESCTAD701947		424078005	2643510015		31	lung
7020421000006116	Non-small cell carcinoma of lung, TNM stage 1	^ESCTNO702042		424132000	2643592010		31	lung
7618021000006111	Mucinous bronchiolo-alveolar carcinoma of lung	^ESCTMU761802		707470000	3030253012		31	lung
7617981000006113	Mixed mucinous and non-mucinous bronchiolo-alveolar carcinoma of lung	^ESCTMI761798		707468009	3030247012		31	lung
5347121000006111	Carcinoid tumor of lung	^ESCTCA534712		254627002	379174014		31	lung
1772971000006112	Carcinoid tumour of lung	EMISNQCA85		254627002	379173015		32	lung
1773141000006110	Squamous cell carcinoma of lung	EMISNQSQ1		254634000	379184010		32	lung
7617091000006112	Primary small cell non-keratinizing squamous cell carcinoma of lung	^ESCTPR761709		707408006	3030080013		31	lung
7617751000006115	Primary papillary squamous cell carcinoma of lung	^ESCTPR761775		707455001	3030210012		31	lung
7008011000006113	Squamous cell carcinoma of lung, TNM stage 2	^ESCTSQ700801		423468007	2643589011		31	lung
7617031000006113	Adenosquamous carcinoma of lung	^ESCTAD761703		707405009	3030185017		31	lung
7617901000006116	Primary mucoepidermoid carcinoma of lung	^ESCTPR761790		707465007	3030236017		31	lung
4008211000006114	Carcinoma in situ of right middle lobe of lung	^ESCTCA400821		92702009	153307017		31	lung
8454241000006115	Primary adenocarcinoma of upper lobe of right lung	^ESCTPR845424		1078961000119104	3326411012		31	lung
6364651000006110	Carcinoma of upper lobe, bronchus or lung	^ESCTCA636465		372136001	1210713017		31	lung
3525998014	Adenocarcinoma of left lung	^ESCT1172858		15956341000119105	3525998014		31	lung
7617791000006114	Primary spindle cell carcinoma of lung	^ESCTPR761779		707457009	3030216018		31	lung
8454101000006110	Primary adenocarcinoma of lower lobe of left lung	^ESCTPR845410		1078881000119102	3322821010		31	lung
7617771000006113	Primary undifferentiated carcinoma of lung	^ESCTPR761777		707456000	3030213014		31	lung
290794014	Carcinoma in situ of bronchus or lung NOS	B812z	B812z00	189262006	290788018		32	lung
9868051000006115	Secondary adenocarcinoma of bilateral lungs	^ESCTSE986805		15956181000119102	3323161016		31	lung
290792013	Carcinoma in situ of middle lobe bronchus and lung	B8123	B812300	189266009	290792013		32	lung
290793015	Carcinoma in situ of lower lobe bronchus and lung	B8124	B812400	189267000	290793015		32	lung
6364281000006116	Carcinoma of lower lobe, bronchus or lung	^ESCTCA636428		372111007	1210689017		31	lung
7617731000006110	Primary basaloid squamous cell carcinoma of lung	^ESCTPR761773		707454002	3030207017		31	lung
7617681000006117	Primary adenocarcinoma of lung	^ESCTPR761768		707451005	3030199018		31	lung
8454181000006118	Primary adenocarcinoma of lower lobe of right lung	^ESCTPR845418		1078931000119107	3320411015		31	lung
7617151000006119	Solid carcinoma of lung	^ESCTSO761715		707410008	3030190019		31	lung
9868061000006118	Metastatic adenocarcinoma to bilateral lungs	^ESCTME986806		15956181000119102	3326472013		31	lung
7617831000006119	Primary pseudosarcomatous carcinoma of lung	^ESCTPR761783		707460002	3030224011		31	lung
4213141000006118	Bronchiolar adenocarcinoma	^ESCTBR421314		112677002	188615016		32	lung
4412631000006114	Bronchiolo-alveolar carcinoma, mucinous	^ESCTBR441263		128660005	207071019		31	lung
5347021000006110	BC - Bronchogenic carcinoma	^ESCTBC534702		254622008	379164011		31	lung
5346991000006113	SCC - Squamous cell carcinoma of bronchus	^ESCTSC534699		254622008	379160019		31	lung
4006061000006117	Carcinoma in situ of bronchus of right upper lobe	^ESCTCA400606		92556000	153119016		31	lung
4006021000006111	Carcinoma in situ of bronchus of left lower lobe	^ESCTCA400602		92552003	153115010		31	lung
6383451000006114	Bronchiolar adenocarcinoma	^ESCTBR638345		373627005	1229260016		31	lung
4412681000006110	Bronchiolo-alveolar carcinoma, Clara cell and goblet cell type	^ESCTBR441268		128661009	207074010		31	lung
4412671000006112	Bronchiolo-alveolar carcinoma, indeterminate type	^ESCTBR441267		128661009	207073016		31	lung
6029181000006116	Squamous cell carcinoma of bronchus in right upper lobe	^ESCTSQ602918		313357008	457248017		31	lung
4412611000006115	Bronchiolo-alveolar carcinoma, type II pneumocyte	^ESCTBR441261		128659000	207067017		31	lung
6029161000006114	Squamous cell carcinoma of bronchus in right lower lobe	^ESCTSQ602916		313355000	457246018		31	lung
6383481000006118	Bronchioloalveolar carcinoma	^ESCTBR638348		373627005	1229263019		31	lung
6383461000006111	Bronchiolar carcinoma	^ESCTBR638346		373627005	1229261017		31	lung
6029151000006112	Squamous cell carcinoma of bronchus in left upper lobe	^ESCTSQ602915		313354001	457245019		31	lung
6029141000006110	Squamous cell carcinoma of bronchus in left lower lobe	^ESCTSQ602914		313353007	457244015		31	lung
306131000006118	[M]Bronchiolar carcinoma	BB5S2-2	BB5S212	112677002	1219789016		32	lung
6029171000006119	Squamous cell carcinoma of bronchus in right middle lobe	^ESCTSQ602917		313356004	457247010		31	lung
4412651000006119	Bronchiolo-alveolar carcinoma, mixed mucinous and non-mucinous	^ESCTBR441265		128661009	207075011		31	lung
4412621000006111	Bronchiolo-alveolar carcinoma, Clara cell	^ESCTBR441262		128659000	207068010		31	lung
4412661000006117	Bronchiolo-alveolar carcinoma, type II pneumocyte and goblet cell type	^ESCTBR441266		128661009	207072014		31	lung
4006031000006114	Carcinoma in situ of bronchus of left upper lobe	^ESCTCA400603		92553008	153116011		31	lung
5347031000006113	Bronchial carcinoma	^ESCTBR534703		254622008	379165012		31	lung
4412601000006118	Bronchiolo-alveolar carcinoma, non-mucinous	^ESCTBR441260		128659000	207069019		31	lung
4006071000006112	Carcinoma in situ of bronchus	^ESCTCA400607		92557009	153120010		31	lung
5347041000006115	Bronchogenic carcinoma	^ESCTBR534704		254622008	379166013		31	lung
5346981000006110	Squamous cell carcinoma of bronchus	^ESCTSQ534698		254622008	379159012		31	lung
6383441000006112	Bronchioloalveolar carcinoma - disorder	^ESCTBR638344		373627005	1212091018		31	lung
4006051000006119	Carcinoma in situ of bronchus of right middle lobe	^ESCTCA400605		92555001	153118012		31	lung
4213131000006111	Bronchiolar carcinoma	^ESCTBR421313		112677002	188614017		32	lung
1219789016	[M]Bronchiolo-alveolar adenocarcinoma	BB5S2	BB5S200	112677002	1219789016		32	lung
153239014	Carcinoma in situ of main bronchus	B8121	B812100	92650001	153239014		32	lung
4412641000006116	Bronchiolo-alveolar carcinoma, goblet cell type	^ESCTBR441264		128660005	207070018		31	lung
4213101000006115	Bronchiolo-alveolar adenocarcinoma	^ESCTBR421310		112677002	183329014		32	lung
290789014	Carcinoma in situ of carina of bronchus	B8120	B812000	189263001	290789014		32	lung
7881251000006110	Malignant carcinoid tumor of bronchus	^ESCTMA788125		726653000	3451368012		31	lung
7881241000006113	Malignant carcinoid tumour of bronchus	^ESCTMA788124		726653000	3451369016		31	lung
5347001000006117	Carcinoma of bronchus	^ESCTCA534700		254622008	379162010		31	lung
4006041000006116	Carcinoma in situ of bronchus of right lower lobe	^ESCTCA400604		92554002	153117019		31	lung
4213111000006117	Bronchiolo-alveolar carcinoma	^ESCTBR421311		112677002	188612018		32	lung
6364371000006111	Carcinoma of main bronchus	^ESCTCA636437		372120003	1210697012		31	lung
306261000006115	Carcinoid bronchial adenoma	BB5R1-1	BB5R111	253003009	376803018		32	lung
7618421000006115	Primary lymphoepithelial carcinoma of trachea	^ESCTPR761842		707493006	3030317013		31	lung
7616681000006119	Primary squamous cell carcinoma of trachea	^ESCTPR761668		707388009	3029981012		31	lung
7618061000006117	Papillary adenocarcinoma of trachea	^ESCTPA761806		707472008	3030259011		31	lung
7618051000006119	Primary papillary adenocarcinoma of trachea	^ESCTPR761805		707472008	3030258015		31	lung
7616631000006115	Undifferentiated carcinoma of trachea	^ESCTUN761663		707385007	3030084016		31	lung
7618101000006119	Primary adenocarcinoma of trachea	^ESCTPR761810		707475005	3030266012		31	lung
7616731000006112	Primary papillary squamous cell carcinoma of trachea	^ESCTPR761673		707391009	3029974017		31	lung
7616651000006110	Acinar cell carcinoma of trachea	^ESCTAC761665		707386008	3029933017		31	lung
7616591000006115	Mucinous cystadenocarcinoma of trachea	^ESCTMU761659		707383000	3029889010		31	lung
7618461000006114	Primary squamous cell adenoid carcinoma of trachea	^ESCTPR761846		707495004	3030323015		31	lung
7618431000006117	Lymphoepithelial carcinoma of trachea	^ESCTLY761843		707493006	3030318015		31	lung
7616791000006111	Primary spindle cell carcinoma of trachea	^ESCTPR761679		707394001	3030048011		31	lung
7618441000006110	Primary verrucous carcinoma of trachea	^ESCTPR761844		707494000	3030320017		31	lung
7616581000006118	Primary mucinous cystadenocarcinoma of trachea	^ESCTPR761658		707383000	3029925018		31	lung
7616611000006114	Solid carcinoma of trachea	^ESCTSO761661		707384006	3030075016		31	lung
7616751000006117	Primary giant cell carcinoma of trachea	^ESCTPR761675		707392002	3029994014		31	lung
5346951000006119	Squamous cell carcinoma of trachea	^ESCTSQ534695		254620000	379157014		31	lung
7618081000006110	Mucinous adenocarcinoma of trachea	^ESCTMU761808		707473003	3030262014		31	lung
7616521000006117	Mucoepidermoid carcinoma of trachea	^ESCTMU761652		707379000	3030020011		31	lung
7616481000006117	Signet ring cell carcinoma of trachea	^ESCTSI761648		707377003	3030018013		31	lung
7618451000006112	Verrucous carcinoma of trachea	^ESCTVE761845		707494000	3030321018		31	lung
7616761000006115	Giant cell carcinoma of trachea	^ESCTGI761676		707392002	3029884017		31	lung
7618111000006116	Adenocarcinoma of trachea	^ESCTAD761811		707475005	3034482016		31	lung
7616741000006119	Papillary squamous cell carcinoma of trachea	^ESCTPA761674		707391009	3029885016		31	lung
7616691000006116	Primary clear cell squamous cell carcinoma of trachea	^ESCTPR761669		707389001	3030013016		31	lung
7616711000006118	Primary basaloid squamous cell carcinoma of trachea	^ESCTPR761671		707390005	3029998012		31	lung
7616701000006116	Clear cell squamous cell carcinoma of trachea	^ESCTCL761670		707389001	3029947018		31	lung
7618471000006119	Squamous cell adenoid carcinoma of trachea	^ESCTSQ761847		707495004	3030324014		31	lung
7621791000006113	Primary carcinoma of trachea	^ESCTPR762179		707674000	3031004012		31	lung
7618041000006116	Clear cell adenocarcinoma of trachea	^ESCTCL761804		707471001	3030256016		31	lung
7616771000006110	Primary adenosquamous carcinoma of trachea	^ESCTPR761677		707393007	3030062016		31	lung
7616511000006113	Primary mucoepidermoid carcinoma of trachea	^ESCTPR761651		707379000	3030024019		31	lung
7616621000006118	Primary undifferentiated carcinoma of trachea	^ESCTPR761662		707385007	3029937016		31	lung
7618031000006114	Primary clear cell adenocarcinoma of trachea	^ESCTPR761803		707471001	3030255017		31	lung
7618071000006112	Primary mucinous adenocarcinoma of trachea	^ESCTPR761807		707473003	3030261019		31	lung
7616641000006113	Primary acinar cell carcinoma of trachea	^ESCTPR761664		707386008	3029926017		31	lung
7616531000006119	Primary salivary gland type carcinoma of trachea	^ESCTPR761653		707380002	3029948011		31	lung
7616501000006110	Myoepithelial carcinoma of trachea	^ESCTMY761650		707378008	3029952011		31	lung
7616601000006111	Primary solid carcinoma of trachea	^ESCTPR761660		707384006	3029979010		31	lung
7616471000006115	Primary signet ring cell carcinoma of trachea	^ESCTPR761647		707377003	3029942012		31	lung
7616491000006119	Primary myoepithelial carcinoma of trachea	^ESCTPR761649		707378008	3029988018		31	lung
7616781000006113	Adenosquamous carcinoma of trachea	^ESCTAD761678		707393007	3029927014		31	lung
7616801000006112	Spindle cell carcinoma of trachea	^ESCTSP761680		707394001	3030037016		31	lung
7616721000006114	Basaloid squamous cell carcinoma of trachea	^ESCTBA761672		707390005	3030026017		31	lung
5346931000006114	Adenoid cystic carcinoma of trachea	^ESCTAD534693		254619006	379155018		31	lung
153386011	Carcinoma in situ of trachea	B811	B811.00	92772005	153386011		32	lung
4035181000006110	Secondary malignant tumour of lung	^ESCTSE403518		94391008	1217289013		32	lung
6051901000006113	Local recurrence of malignant tumour of lung	^ESCTLO605190		314954002	459375016		31	lung
5347081000006114	Malignant tumour of lung parenchyma	^ESCTMA534708		254625005	379170017		31	lung
6336431000006117	Tumour invasion into lung parenchyma	^ESCTTU633643		370063005	1207149015		31	lung
6052771000006112	Metastasis from malignant tumour of lung	^ESCTME605277		315006004	459462017		31	lung
7617961000006115	Salivary gland type tumour of lung	^ESCTSA761796		707467004	3030244017		31	lung
4386301000006118	Tumour of lung	^ESCTTU438630		126713003	473788011		31	lung
403689019	Malignant tumour of lung	B22z	B22z.00	363358000	482516016		32	lung
5347061000006116	Tumour of lung parenchyma	^ESCTTU534706		254624009	379169018		31	lung
6243241000006113	Malignant tumour of lung	^ESCTMA624324		363358000	6243241000006113		32	lung
7560001000006110	Pleuropulmonary blastoma familial tumour and dysplasia syndrome	^ESCTPL756000		702411003	2995664013		31	lung
6625051000006118	Pulmonary parenchymal invasion by tumour indeterminate	^ESCTPU662505		399578008	1773388010		31	lung
5057691000006117	Pulmonary tumour embolism	^ESCTPU505769		233940007	350508010		31	lung
6336451000006112	Pulmonary parenchymal invasion by tumour present	^ESCTPU633645		370063005	1783541017		31	lung
7560011000006113	Pleuropulmonary blastoma family tumour susceptibility syndrome	^ESCTPL756001		702411003	2995766016		31	lung
6578271000006118	Pulmonary parenchymal invasion by tumour absent	^ESCTPU657827		396917003	1772981018		31	lung
310581000006111	[M]Intravascular bronchial alveolar tumour	BBTL	BBTL.00	253055005	376908011		32	lung
6247391000006117	Malignant tumour of bronchus	^ESCTMA624739		363493006	482773019		31	lung
6336231000006116	Tumour invasion into bronchus	^ESCTTU633623		370055009	1207141017		31	lung
4031361000006117	Secondary malignant tumour of bronchus	^ESCTSE403136		94233006	1217284015		31	lung
6336271000006118	Tumour invasion into bronchus, invasive	^ESCTTU633627		370057001	1207143019		31	lung
5347251000006110	Intravascular bronchoalveolar tumour	^ESCTIN534725		254635004	379188013		31	lung
4386181000006113	Bronchial tumour	^ESCTBR438618		126705004	473784013		31	lung
5325181000006119	Intravascular bronchial alveolar tumour	^ESCTIN532518		253055005	376909015		32	lung
6336251000006111	Tumour invasion into bronchus, in situ	^ESCTTU633625		370056005	1207142012		31	lung
6996041000006119	Erosion of oesophageal tumour into bronchus	^ESCTER699604		422805009	2643892019		31	lung
4414251000006110	Myofibroblastic tumour, peribronchial	^ESCTMY441425		128740007	474540017		31	lung
7620551000006116	Bronchial neuroendocrine tumour	^ESCTBR762055		707594002	3322203019		31	lung
4386191000006111	Tumour of bronchus	^ESCTTU438619		126705004	473785014		31	lung
3377981000006118	Intravascular bronchial alveolar tumour [obs]	^ESCTIN337798		54124005	496872017		32	lung
6052751000006119	Metastasis from malignant tumour of bronchus	^ESCTME605275		315005000	459459015		31	lung
6245791000006110	Malignant tumour of trachea	^ESCTMA624579		363432004	482663014		32	lung
4386141000006119	Tumour of trachea	^ESCTTU438614		126703006	1215937011		31	lung
4041441000006113	Secondary malignant tumour of trachea	^ESCTSE404144		94641004	1217299015		31	lung
6245841000006113	Malignant tracheal tumour	^ESCTMA624584		363432004	3289020015		32	lung
5056121000006111	Tumour of lower respiratory tract and mediastinum	^ESCTTU505612		233814000	350341012		31	lung
5346911000006115	Tumour of lower respiratory tract	^ESCTTU534691		254618003	379152015		31	lung
309511000006111	[M]Granular cell tumours and alveolar soft part sarcoma	BBf	BBf..00	115243008	409497013		32	lung
6243921000006114	Malignant tumour of alveolar mucosa	^ESCTMA624392		363382005	1216471017		32	lung
4255901000006111	Granular cell tumour AND/OR alveolar soft part sarcoma	^ESCTGR425590		115243008	409497013		32	lung
11907051000006115	[M]Granular cell tumour or alveolar soft part sarcoma NOS	^ESCT1190705		396171000000109	939681000000113		31	lung
291886019	[M]Granular cell tumour or alveolar soft part sarcoma NOS	BBfz	BBfz.00	115243008	175999018		32	lung
403688010	Malignant neoplasm of upper lobe, bronchus or lung	B222	B222.00	269464000	403688010		32	lung
1773111000006111	Primary malignant neoplasm of lung	EMISNQPR69		93880001	510792012		32	lung
288832018	Malignant neoplasm of other sites of bronchus or lung	B22y	B22y.00	363358000	482516016		32	lung
11925881000006119	Malignant tumor of lung	^ESCT1192588		363358000	482515017		32	lung
4035171000006112	Metastatic malignant neoplasm to lung	^ESCTME403517		94391008	156322019		32	lung
11918131000006110	[X]Malignant neoplasm of bronchus or lung, unspecified	^ESCT1191813		363358000	396221000006112		32	lung
4038551000006118	Metastatic malignant neoplasm to right lower lobe of lung	^ESCTME403855		94522007	156650011		31	lung
4026441000006118	Primary malignant neoplasm of left upper lobe of lung	^ESCTPR402644		93865007	510761010		31	lung
4034781000006112	Secondary malignant neoplasm of left lower lobe of lung	^ESCTSE403478		94375005	156273013		31	lung
4026431000006111	Primary malignant neoplasm of left lower lobe of lung	^ESCTPR402643		93864006	510760011		31	lung
4033691000006118	Secondary malignant neoplasm of hilus of lung	^ESCTSE403369		94329002	156155017		31	lung
4027781000006118	Primary malignant neoplasm of right upper lobe of lung	^ESCTPR402778		93993007	510965013		31	lung
4038591000006112	Metastatic malignant neoplasm to right upper lobe of lung	^ESCTME403859		94524008	156654019		31	lung
4033701000006118	Metastatic malignant neoplasm to hilus of lung	^ESCTME403370		94329002	156156016		31	lung
8113541000006110	Secondary malignant neoplasm of left lung	^ESCTSE811354		353741000119106	3046874010		31	lung
8021341000006115	Primary small cell malignant neoplasm of lung, TNM stage 2	^ESCTPR802134		67821000119109	3306397017		31	lung
7851001000006114	Malignant neoplasm of lower lobe of left lung	^ESCTMA785100		724059003	3430486012		31	lung
4034811000006114	Metastatic malignant neoplasm to left upper lobe of lung	^ESCTME403481		94376006	156276017		31	lung
7851011000006112	Malignant neoplasm of right upper lobe of lung	^ESCTMA785101		724060008	3429683012		31	lung
7850981000006110	Malignant neoplasm of lower lobe of right lung	^ESCTMA785098		724056005	3430490014		31	lung
7850991000006113	Malignant neoplasm of upper lobe of left lung	^ESCTMA785099		724058006	3430488013		31	lung
4027771000006116	Primary malignant neoplasm of upper lobe of right lung	^ESCTPR402777		93993007	3323143013		31	lung
4026421000006113	Primary malignant neoplasm of lower lobe of left lung	^ESCTPR402642		93864006	3317356012		31	lung
8021361000006116	Primary small cell malignant neoplasm of lung, TNM stage 4	^ESCTPR802136		67841000119103	3307801013		31	lung
4038541000006115	Secondary malignant neoplasm of right lower lobe of lung	^ESCTSE403854		94522007	156649011		31	lung
4026451000006116	Primary malignant neoplasm of upper lobe of left lung	^ESCTPR402645		93865007	3325141012		31	lung
4748061000006112	Malignant neoplasm of right middle lobe of lung	^ESCTMA474806		187866005	3443979013		32	lung
288825010	Malignant neoplasm of middle lobe, bronchus or lung NOS	B223z	B223z00	187864008	288822013		32	lung
288822013	Malignant neoplasm of middle lobe, bronchus or lung	B223	B223.00	187864008	288822013		32	lung
4038561000006116	Secondary malignant neoplasm of right middle lobe of lung	^ESCTSE403856		94523002	156651010		31	lung
6431731000006112	Atelectasis AND/OR obstructive pneumonitis of entire lung associated with direct extension of malignant neoplasm	^ESCTAT643173		384980008	1479255015		31	lung
6364641000006113	Primary malignant neoplasm of upper lobe, bronchus or lung	^ESCTPR636464		372135002	1210712010		31	lung
8113461000006113	Secondary malignant neoplasm of right lung	^ESCTSE811346		353561000119103	3046864012		31	lung
4034791000006110	Metastatic malignant neoplasm to left lower lobe of lung	^ESCTME403479		94375005	156274019		31	lung
288820017	Malignant neoplasm of upper lobe of lung	B2221	B222100	187862007	288820017		32	lung
288826011	Malignant neoplasm of lower lobe, bronchus or lung	B224	B224.00	187868006	288826011		32	lung
288828012	Malignant neoplasm of lower lobe of lung	B2241	B224100	187870002	288828012		32	lung
155287019	Malignant neoplasm of hilus of lung	B2211	B221100	93827000	155287019		32	lung
156319016	Secondary malignant neoplasm of lung	B570	B570.00	94391008	156319016		32	lung
8021331000006113	Primary small cell malignant neoplasm of lung, TNM stage 1	^ESCTPR802133		67811000119102	3306395013		31	lung
7832881000006118	Primary malignant neuroendocrine neoplasm of lung	^ESCTPR783288		722528008	3332649014		31	lung
8021351000006118	Primary small cell malignant neoplasm of lung, TNM stage 3	^ESCTPR802135		67831000119107	3306393018		31	lung
6051911000006111	Local recurrence of malignant tumor of lung	^ESCTLO605191		314954002	459376015		31	lung
5347091000006112	Malignant tumor of lung parenchyma	^ESCTMA534709		254625005	379171018		31	lung
4038571000006111	Metastatic malignant neoplasm to right middle lobe of lung	^ESCTME403857		94523002	156652015		31	lung
6364291000006118	Primary malignant neoplasm of middle lobe, bronchus or lung	^ESCTPR636429		372112000	1210690014		31	lung
4027751000006114	Primary malignant neoplasm of right lower lobe of lung	^ESCTPR402775		93991009	510963018		31	lung
288821018	Malignant neoplasm of upper lobe, bronchus or lung NOS	B222z	B222z00	269464000	403688010		32	lung
288829016	Malignant neoplasm of lower lobe, bronchus or lung NOS	B224z	B224z00	187868006	288826011		32	lung
6364271000006119	Primary malignant neoplasm of lower lobe, bronchus or lung	^ESCTPR636427		372110008	1210688013		31	lung
4038581000006114	Secondary malignant neoplasm of right upper lobe of lung	^ESCTSE403858		94524008	156653013		31	lung
292105018	Malignant neoplasm of bronchus or lung	Byu20	Byu2000	1090881000000100	2732641000000116		32	lung
4027761000006111	Primary malignant neoplasm of right middle lobe of lung	^ESCTPR402776		93992002	510964012		31	lung
4163281000006117	Overlapping malignant neoplasm of bronchus and lung	^ESCTOV416328		109371002	173925017		32	lung
4026111000006112	Primary malignant neoplasm of hilus of lung	^ESCTPR402611		93827000	510696018		32	lung
4035191000006113	Secondary malignant tumor of lung	^ESCTSE403519		94391008	1218777012		32	lung
6052781000006110	Metastasis from malignant tumor of lung	^ESCTME605278		315006004	459461012		31	lung
7362961000006110	Malignant epithelial neoplasm of lung	^ESCTMA736296		448993007	2901728010		31	lung
4034801000006111	Secondary malignant neoplasm of left upper lobe of lung	^ESCTSE403480		94376006	156275018		31	lung
288824014	Malignant neoplasm of middle lobe of lung	B2231	B223100	187866005	288824014		32	lung
723301000006110	Malignant neoplasm of overlapping lesion of bronchus and lung	B225	B225.00	109371002	1219469018		32	lung
288819011	Malignant neoplasm of upper lobe bronchus	B2220	B222000	187861000	288819011		32	lung
288827019	Malignant neoplasm of lower lobe bronchus	B2240	B224000	187869003	288827019		32	lung
6247401000006115	Malignant tumor of bronchus	^ESCTMA624740		363493006	482774013		31	lung
4031291000006119	Metastatic malignant neoplasm to bronchus of right lower lobe	^ESCTME403129		94230009	155894013		31	lung
4031371000006112	Secondary malignant tumor of bronchus	^ESCTSE403137		94233006	1218772018		31	lung
4035481000006115	Secondary malignant neoplasm of main bronchus	^ESCTSE403548		94399005	156349019		31	lung
4025131000006112	Primary malignant neoplasm of bronchus of left lower lobe	^ESCTPR402513		93729006	510515012		31	lung
288815017	Malignant neoplasm of main bronchus NOS	B221z	B221z00	372065009	1210643012		32	lung
155361017	Malignant neoplasm of main bronchus	B221	B221.00	372065009	1210643012		32	lung
4031351000006119	Metastatic malignant neoplasm to bronchus	^ESCTME403135		94233006	155902017		31	lung
4031331000006114	Metastatic malignant neoplasm to bronchus of right upper lobe	^ESCTME403133		94232001	155898011		31	lung
4031281000006117	Secondary malignant neoplasm of bronchus of right lower lobe	^ESCTSE403128		94230009	155893019		31	lung
6052761000006117	Metastasis from malignant tumor of bronchus	^ESCTME605276		315005000	459460013		31	lung
4031261000006110	Secondary malignant neoplasm of bronchus of left upper lobe	^ESCTSE403126		94229004	155891017		31	lung
4031321000006111	Secondary malignant neoplasm of bronchus of right upper lobe	^ESCTSE403132		94232001	155897018		31	lung
4031301000006118	Secondary malignant neoplasm of bronchus of right middle lobe	^ESCTSE403130		94231008	155895014		31	lung
4035491000006117	Metastatic malignant neoplasm to main bronchus	^ESCTME403549		94399005	156350019		31	lung
7954411000006112	Malignant epithelial neoplasm of bronchus	^ESCTMA795441		733144006	3498854014		31	lung
4031311000006115	Metastatic malignant neoplasm to bronchus of right middle lobe	^ESCTME403131		94231008	155896010		31	lung
4025141000006119	Primary malignant neoplasm of bronchus of left upper lobe	^ESCTPR402514		93730001	510518014		31	lung
4025161000006115	Primary malignant neoplasm of bronchus of right middle lobe	^ESCTPR402516		93732009	510520012		31	lung
4025171000006110	Primary malignant neoplasm of bronchus of right upper lobe	^ESCTPR402517		93733004	510521011		31	lung
288813012	Malignant neoplasm of carina of bronchus	B2210	B221000	187857006	288813012		32	lung
4031241000006111	Secondary malignant neoplasm of bronchus of left lower lobe	^ESCTSE403124		94228007	155889013		31	lung
4031271000006115	Metastatic malignant neoplasm to bronchus of left upper lobe	^ESCTME403127		94229004	155892012		31	lung
6431721000006114	Main bronchus (less than 2 cm distal to the carina) involved by direct extension of malignant neoplasm	^ESCTMA643172		384979005	1479254016		31	lung
4026621000006111	Primary malignant neoplasm of main bronchus	^ESCTPR402662		93882009	510793019		31	lung
7832871000006116	Primary malignant neuroendocrine neoplasm of bronchus	^ESCTPR783287		722527003	3332647011		31	lung
4031341000006116	Secondary malignant neoplasm of bronchus	^ESCTSE403134		94233006	155899015		31	lung
4031251000006113	Metastatic malignant neoplasm to bronchus of left lower lobe	^ESCTME403125		94228007	155890016		31	lung
4025181000006113	Primary malignant neoplasm of bronchus	^ESCTPR402518		93734005	510522016		31	lung
288823015	Malignant neoplasm of middle lobe bronchus	B2230	B223000	187865009	288823015		32	lung
4025151000006117	Primary malignant neoplasm of bronchus of right lower lobe	^ESCTPR402515		93731002	510519018		31	lung
157641000006115	Secondary malignant neoplasm of tracheobronchial lymph nodes	B5617	B561700	94642006	156931014		32	lung
288809017	Malignant neoplasm of cartilage of trachea	B2200	B220000	187853005	288809017		32	lung
721391000006116	Malignant neoplasm of trachea	B220	B220.00	363432004	482662016		32	lung
7621781000006110	Primary malignant epithelial neoplasm of trachea	^ESCTPR762178		707674000	3031003018		31	lung
6245801000006111	Malignant tumor of trachea	^ESCTMA624580		363432004	482662016		32	lung
4041421000006118	Secondary malignant neoplasm of trachea	^ESCTSE404142		94641004	156927015		31	lung
2731021000000110	Secondary malignant neoplasm of paratracheal lymph nodes	^ESCT1171841		1090081000000106	2731021000000110		32	lung
288810010	Malignant neoplasm of mucosa of trachea	B2201	B220100	187854004	288810010		32	lung
4029091000006112	Primary malignant neoplasm of trachea	^ESCTPR402909		94104001	511131017		31	lung
288811014	Malignant neoplasm of trachea NOS	B220z	B220z00	363432004	482662016		32	lung
4041451000006110	Secondary malignant tumor of trachea	^ESCTSE404145		94641004	1218787011		31	lung
4041431000006115	Metastatic malignant neoplasm to trachea	^ESCTME404143		94641004	156930010		31	lung
6245831000006115	Malignant tracheal tumor	^ESCTMA624583		363432004	3289017011		32	lung
288808013	Malignant neoplasm of lower respiratory tract	B22	B22..00	430621000	2765453013		32	lung
6243941000006119	Malignant tumor of alveolar mucosa	^ESCTMA624394		363382005	1217961015		32	lung
7367281000006114	Malignant neoplasm of alveolus dentalis	^ESCTMA736728		449260004	2902302012		31	lung
4029851000006114	Metastatic malignant neoplasm to alveolar ridge mucosa	^ESCTME402985		94163009	155716019		31	lung
7372311000006118	Malignant neoplasm of alveolus of mandible	^ESCTMA737231		449578008	2902239010		31	lung
7370491000006119	Malignant epithelial neoplasm of alveolus dentalis	^ESCTMA737049		449472007	2901483017		31	lung
7366721000006119	Malignant neoplasm of alveolus of maxilla	^ESCTMA736672		449223003	2901918011		31	lung
4029841000006112	Secondary malignant neoplasm of alveolar ridge mucosa	^ESCTSE402984		94163009	155715015		31	lung
4024561000006113	Primary malignant neoplasm of alveolar ridge mucosa	^ESCTPR402456		93667002	510425016		31	lung
4386341000006116	Neoplasm of right lower lobe of lung	^ESCTNE438634		126716006	133349018		31	lung
4386291000006119	Neoplasm of lung	^ESCTNE438629		126713003	133183019		31	lung
4386361000006117	Neoplasm of left lower lobe of lung	^ESCTNE438636		126718007	133351019		31	lung
7620531000006111	Neuroendocrine neoplasm of lung	^ESCTNE762053		707594002	3030637017		31	lung
4386231000006118	Neoplasm of hilus of lung	^ESCTNE438623		126707007	131966016		31	lung
7233351000006116	Nonsquamous nonsmall cell neoplasm of lung	^ESCTNO723335		440173001	2793416014		31	lung
4386321000006111	Neoplasm of right upper lobe of lung	^ESCTNE438632		126714009	133184013		31	lung
4386331000006114	Neoplasm of right middle lobe of lung	^ESCTNE438633		126715005	133185014		31	lung
4386221000006116	Neoplasm of main bronchus	^ESCTNE438622		126706003	131965017		31	lung
4386271000006115	Neoplasm of bronchus of right lower lobe	^ESCTNE438627		126711001	133118016		31	lung
4386171000006110	Neoplasm of bronchus	^ESCTNE438617		126705004	131799010		31	lung
4386261000006110	Neoplasm of bronchus of right middle lobe	^ESCTNE438626		126710000	132890019		31	lung
4386251000006113	Neoplasm of bronchus of left upper lobe	^ESCTNE438625		126709005	132889011		31	lung
4386281000006117	Neoplasm of bronchus of left lower lobe	^ESCTNE438628		126712008	133119012		31	lung
414849013	Pancoast's syndrome	B222-1	B222.11	278065000	414849013		32	lung
290257018	Benign neoplasm of middle lobe bronchus and lung	B7233	B723300	188890008	290257018		32	lung
379203010	Benign neoplasm of lung	B723-1	B723.11	92196005	152653011		32	lung
290259015	Benign neoplasm of bronchus or lung NOS	B723z	B723z00	271473006	406268012		32	lung
4001831000006113	Benign neoplasm of right middle lobe of lung	^ESCTBE400183		92328009	152820015		31	lung
3998991000006119	Benign neoplasm of left upper lobe of lung	^ESCTBE399899		92181006	152631014		31	lung
4001841000006115	Benign neoplasm of right upper lobe of lung	^ESCTBE400184		92329001	152821016		31	lung
3998981000006117	Benign neoplasm of left lower lobe of lung	^ESCTBE399898		92180007	152630010		31	lung
406268012	Benign neoplasm of bronchus and lung	B723	B723.00	271473006	406268012		32	lung
290256010	Benign neoplasm of upper lobe bronchus and lung	B7232	B723200	188889004	290256010		32	lung
3998231000006110	Benign neoplasm of hilus of lung	^ESCTBE399823		92134005	152571014		31	lung
4001821000006110	Benign neoplasm of right lower lobe of lung	^ESCTBE400182		92327004	152819014		31	lung
290258011	Benign neoplasm of lower lobe bronchus and lung	B7234	B723400	188891007	290258011		32	lung
3996111000006114	Benign neoplasm of bronchus of left lower lobe	^ESCTBE399611		92033002	152438012		31	lung
3996131000006115	Benign neoplasm of bronchus of right lower lobe	^ESCTBE399613		92035009	152440019		31	lung
3996121000006118	Benign neoplasm of bronchus of left upper lobe	^ESCTBE399612		92034008	152439016		31	lung
3996151000006110	Benign neoplasm of bronchus of right upper lobe	^ESCTBE399615		92037001	152442010		31	lung
152668012	Benign neoplasm of main bronchus	B7231	B723100	92204009	152668012		32	lung
3996141000006113	Benign neoplasm of bronchus of right middle lobe	^ESCTBE399614		92036005	152441015		31	lung
290254013	Benign neoplasm of carina of bronchus	B7230	B723000	188887002	290254013		32	lung
3996161000006112	Benign neoplasm of bronchus	^ESCTBE399616		92038006	152443017		31	lung
4003861000006115	Benign neoplasm of tracheobronchial lymph nodes	^ESCTBE400386		92447006	152960015		31	lung
152958017	Benign neoplasm of trachea	B722	B722.00	92446002	152958017		32	lung
3994971000006111	Benign neoplasm of alveolar ridge mucosa	^ESCTBE399497		91969005	152353015		31	lung
289826016	Malignant immunoproliferative small intestinal disease	B62x5	B62x500	188691005	289826016		32	bonemarrow_blood
4172751000006118	Malignant immunoproliferative disease (clinical)	^ESCTMA417275		109980005	4172751000006118		32	bonemarrow_blood
292175017	Malignant immunoproliferative disease (clinical)	ByuD4	ByuD400	109980005	174676012		32	bonemarrow_blood
11919601000006115	[X]Other malignant immunoproliferative diseases	^ESCT1191960		269475001	411571000006113		32	bonemarrow_blood
4172761000006116	Malignant immunoproliferative disease	^ESCTMA417276		109980005	2659762018		32	bonemarrow_blood
6861761000006119	Malignant immunoproliferative neoplasm	^ESCTMA686176		414646000	2534448018		31	bonemarrow_blood
695561000006118	Multiple myeloma and immunoproliferative neoplasms	B63	B63..00	109989006	344820010		32	bonemarrow_blood
12721521000006111	Immunoproliferative neoplasm or myeloma NOS	^ESCT1272152		542621000000109	1210161000000111		31	bonemarrow_blood
289874016	Immunoproliferative neoplasm or myeloma NOS	B63z	B63z.00	275524009	411516014		32	bonemarrow_blood
6858771000006111	Immunoproliferative neoplasm	^ESCTIM685877		414467006	2534487018		31	bonemarrow_blood
289873010	Other immunoproliferative neoplasms	B63y	B63y.00	275524009	411516014		32	bonemarrow_blood
411516014	Immunoproliferative neoplasm	B62zz-1	B62zz11	275524009	411516014		32	bonemarrow_blood
344818012	Kahler's disease	B630-1	B630.11	109989006	344818012		32	bonemarrow_blood
4420041000006117	Plasma cell leukemia, morphology	^ESCTPL442004		128922003	2774274016		32	bonemarrow_blood
4053021000006113	Plasma cell leukemia, disease	^ESCTPL405302		95210003	2772983017		32	bonemarrow_blood
11908671000006118	Plasma cell leukemia	^ESCT1190867		128922003	207604013		32	bonemarrow_blood
11782371000006119	[M]Plasma cell leukemias	^ESCT1178237		461881000000104	936801000000113		31	bonemarrow_blood
11989551000006115	Plasma cell leukemia	^ESCT1198955		128922003	315391000006110		32	bonemarrow_blood
4053011000006117	Plasma cell leukemia	^ESCTPL405301		95210003	157726010		32	bonemarrow_blood
344820010	Multiple myeloma	B630	B630.00	109989006	344820010		32	bonemarrow_blood
880801000006116	Multiple myeloma etc.	B63-99	B63..99	109989006	880801000006116		32	bonemarrow_blood
880811000006118	Immunoproliferative neopl. NOS	B63z-99	B63z.99	542621000000109	880811000006118		32	bonemarrow_blood
139571000006117	Solitary myeloma	B6301	B630100	415112005	2534490012		32	bonemarrow_blood
344819016	Myelomatosis	B630-2	B630.12	109989006	344819016		32	bonemarrow_blood
289867014	Malignant plasma cell neoplasm, extramedullary plasmacytoma	B6300	B630000	188718006	289867014		32	bonemarrow_blood
457317011	Lambda light chain myeloma	B6303	B630300	313427003	457317011		32	bonemarrow_blood
2532159017	Extramedullary plasmacytoma	B6300-1	B630011	188718006	2532159017		32	bonemarrow_blood
225051000006119	Plasmacytoma	B6302	B630200	415112005	2534490012		32	bonemarrow_blood
18484012	Plasmacytoma - disorder	B6304	B630400	415112005	2537380010		32	bonemarrow_blood
201743012	Plasma cell leukaemia	B631	B631.00	95210003	201743012		32	bonemarrow_blood
4038101000006112	Cancer metastatic to prostate	^ESCTCA403810		94503003	3036018016		32	prostate
6616751000006116	CA - Cancer of prostate	^ESCTCA661675		399068003	1786664015		32	prostate
7827321000006112	Castration-sensitive prostate cancer	^ESCTCA782732		722103009	3330699015		31	prostate
4008071000006111	Cancer in situ of prostate	^ESCTCA400807		92691004	3036016017		32	prostate
7827081000006113	Obstructive nephropathy due to prostate cancer	^ESCTOB782708		722081007	3330499014		31	prostate
6616761000006119	Cancer of prostate	^ESCTCA661676		399068003	1786665019		32	prostate
7827311000006116	Castrate-sensitive prostate cancer	^ESCTCA782731		722103009	3330698011		31	prostate
7074671000006114	Hormone refractory prostate cancer	^ESCTHO707467		427492003	2674075014		31	prostate
7074691000006110	Castrate-resistant prostate cancer	^ESCTCA707469		427492003	3330702010		31	prostate
7696221000006119	Prostate cancer metastatic to bone	^ESCTPR769622		712849003	3286034016		31	prostate
6052531000006116	Cancer of the prostate with metastasis	^ESCTCA605253		314994000	3036358011		31	prostate
7074681000006112	Castration-resistant prostate cancer	^ESCTCA707468		427492003	3330700019		31	prostate
906971000006110	[RFC] Cancer of the prostate	HNG0200		906971000006106	906971000006110		12	prostate
5352571000006119	Prostate cancer	^ESCTPR535257		254900004	3036967016		31	prostate
6052541000006114	Metastatic prostate cancer	^ESCTME605254		314994000	3036413018		31	prostate
7827301000006119	Hormone sensitive prostate cancer	^ESCTHO782730		722103009	3330697018		31	prostate
5352551000006112	CA - Carcinoma of prostate	^ESCTCA535255		254900004	379767012		31	prostate
153295017	Carcinoma in situ of prostate	B834	B834.00	92691004	153295017		32	prostate
6625251000006110	Squamous cell carcinoma of prostate	^ESCTSQ662525		399590005	1778955013		31	prostate
7827091000006111	Obstructive nephropathy due to carcinoma of prostate	^ESCTOB782709		722081007	3330514017		31	prostate
5352561000006114	Prostate carcinoma	^ESCTPR535256		254900004	379768019		31	prostate
5352541000006110	Carcinoma of prostate	^ESCTCA535254		254900004	379766015		31	prostate
5356601000006113	Carcinoma in situ of prostatic ducts	^ESCTCA535660		255149000	380249017		31	prostate
6623661000006114	Adenocarcinoma of prostate	^ESCTAD662366		399490008	1778899017		31	prostate
7696231000006116	Carcinoma of prostate with bony metastases	^ESCTCA769623		712849003	3286018019		31	prostate
5608211000006113	Endometrioid carcinoma of prostate	^ESCTEN560821		278060005	414842016		31	prostate
6565521000006119	Small cell carcinoma of prostate	^ESCTSM656552		396198006	1776188010		31	prostate
4038071000006119	Metastatic tumour to prostate	^ESCTME403807		94503003	1217295014		32	prostate
6324741000006114	Malignant tumour involving rectum by separate metastasis from prostate	^ESCTMA632474		369458006	1206692015		31	prostate
6327431000006117	Malignant tumour involving an organ by direct extension from prostate	^ESCTMA632743		369598006	1206819013		31	prostate
6366721000006118	No invasion of perineural tissue by prostate tumour	^ESCTNO636672		372297000	1216544019		31	prostate
6366541000006115	Tumour invasion of seminal vesicle tissue absent (prostate)	^ESCTTU636654		372293001	1207362010		31	prostate
6325231000006112	Malignant tumour involving vasa deferentia by direct extension from prostate	^ESCTMA632523		369483006	1206716010		31	prostate
6366701000006111	Tumour invasion of perineural tissue absent (prostate)	^ESCTTU636670		372297000	1207365012		31	prostate
6325151000006113	Malignant tumour involving bladder by separate metastasis from prostate	^ESCTMA632515		369479006	1206712012		31	prostate
6324601000006117	Malignant tumour involving rectum by direct extension from prostate	^ESCTMA632460		369451000	1206685013		31	prostate
6325351000006111	Malignant tumour involving seminal vesicle by direct extension from prostate	^ESCTMA632535		369490001	1206721013		31	prostate
6366351000006114	Status of prostate tumour invasion of periprostatic fat	^ESCTST636635		372289007	1216538018		31	prostate
6432221000006114	Extraprostatic extension of tumour indeterminate	^ESCTEX643222		385017006	1476019019		31	prostate
6366331000006119	Status of tumour invasion of periprostatic fat (prostate)	^ESCTST636633		372289007	1207359012		31	prostate
6366881000006112	Extraprostatic extension of tumour present	^ESCTEX636688		372306004	1475776018		31	prostate
6324891000006111	Malignant tumour involving urethra by direct extension from prostate	^ESCTMA632489		369466002	1206699012		31	prostate
6366621000006114	Prostate tumour invasion of seminal vesicle tissue present	^ESCTPR636662		372294007	1216542015		31	prostate
6366561000006116	Prostate tumour invasion of seminal vesicle tissue absent	^ESCTPR636656		372293001	1216541010		31	prostate
6432201000006116	Extraprostatic extension of tumour present, multifocal	^ESCTEX643220		385016002	1476018010		31	prostate
6366401000006118	Prostate tumour invasion of periprostatic fat absent	^ESCTPR636640		372290003	1216539014		31	prostate
6366471000006112	Prostate tumour invasion of periprostatic fat present	^ESCTPR636647		372291004	1216540011		31	prostate
6953191000006112	Extraprostatic extension of tumour present, non-focal	^ESCTEX695319		420387003	2618401015		31	prostate
6324931000006119	Malignant tumour involving urethra by separate metastasis from prostate	^ESCTMA632493		369468001	1206701012		31	prostate
6325251000006117	Malignant tumour involving vasa deferentia by separate metastasis from prostate	^ESCTMA632525		369484000	1206717018		31	prostate
6432181000006117	Extraprostatic extension of tumour present, unifocal	^ESCTEX643218		385015003	1476017017		31	prostate
6616731000006111	Malignant prostatic tumour	^ESCTMA661673		399068003	1783694019		32	prostate
6325291000006111	Malignant tumour involving prostate by separate metastasis from bladder	^ESCTMA632529		369486003	1206719015		31	prostate
6431921000006111	Periprostatic fat invasion by tumour not identified	^ESCTPE643192		384998007	1476008017		31	prostate
6366381000006118	Tumour invasion of periprostatic fat absent (prostate)	^ESCTTU636638		372290003	1207360019		31	prostate
4390491000006118	Tumour of prostate	^ESCTTU439049		126906006	1215983017		31	prostate
722361000006115	Malignant tumour of prostate	B46	B46..00	399068003	1773293010		32	prostate
6366661000006115	Tumour invasion of perineural tissue present (prostate)	^ESCTTU636666		372296009	1207364011		31	prostate
6366681000006113	Invasion of perineural tissue by prostate tumour present	^ESCTIN636668		372296009	1216543013		31	prostate
6952791000006119	Extraprostatic extension of tumour present, focal	^ESCTEX695279		420366008	2618404011		31	prostate
6325011000006113	Malignant tumour involving bladder by direct extension from prostate	^ESCTMA632501		369472002	1206705015		31	prostate
6366321000006117	Status of periprostatic fat invasion by tumour	^ESCTST636632		372289007	1475772016		31	prostate
6366421000006111	Periprostatic fat invasion by tumour absent	^ESCTPE636642		372290003	1490123011		31	prostate
6052511000006110	Metastasis from malignant tumour of prostate	^ESCTME605251		314994000	459437017		31	prostate
6366861000006119	Extraprostatic extension of tumour absent	^ESCTEX636686		372305000	1207373015		31	prostate
6325391000006117	Malignant tumour involving seminal vesicle by separate metastasis from prostate	^ESCTMA632539		369492009	1206723011		31	prostate
6366451000006119	Tumour invasion of periprostatic fat present (prostate)	^ESCTTU636645		372291004	1207361015		31	prostate
6366441000006116	Periprostatic fat invasion by tumour present	^ESCTPE636644		372291004	1475773014		31	prostate
6327591000006119	Malignant tumour involving an organ by separate metastasis from prostate	^ESCTMA632759		369606006	1206827016		31	prostate
6052171000006111	Local recurrence of malignant tumour of prostate	^ESCTLO605217		314969001	459402015		31	prostate
6325271000006110	Malignant tumour involving prostate by direct extension from bladder	^ESCTMA632527		369485004	1206718011		31	prostate
6616741000006118	Malignant prostatic tumor	^ESCTMA661674		399068003	1784079012		32	prostate
6324751000006111	Malignant tumor involving rectum by separate metastasis from prostate	^ESCTMA632475		369458006	491001013		31	prostate
6324611000006119	Malignant tumor involving rectum by direct extension from prostate	^ESCTMA632461		369451000	490994017		31	prostate
6324901000006110	Malignant tumor involving urethra by direct extension from prostate	^ESCTMA632490		369466002	491009010		31	prostate
6325401000006115	Malignant tumor involving seminal vesicle by separate metastasis from prostate	^ESCTMA632540		369492009	491038013		31	prostate
6324941000006112	Malignant tumor involving urethra by separate metastasis from prostate	^ESCTMA632494		369468001	491011018		31	prostate
7696241000006114	Primary malignant neoplasm of prostate metastatic to bone	^ESCTPR769624		712849003	3286024013		31	prostate
6325241000006119	Malignant tumor involving vasa deferentia by direct extension from prostate	^ESCTMA632524		369483006	491026016		31	prostate
461265017	Screening for malignant neoplasm of prostate	ZV768	ZV76800	444822002	2872725016		32	prostate
6325361000006113	Malignant tumor involving seminal vesicle by direct extension from prostate	^ESCTMA632536		369490001	491036012		31	prostate
6052521000006119	Metastasis from malignant tumor of prostate	^ESCTME605252		314994000	459438010		31	prostate
6325301000006112	Malignant tumor involving prostate by separate metastasis from bladder	^ESCTMA632530		369486003	491029011		31	prostate
6327441000006110	Malignant tumor involving an organ by direct extension from prostate	^ESCTMA632744		369598006	491146011		31	prostate
6327601000006110	Malignant tumor involving an organ by separate metastasis from prostate	^ESCTMA632760		369606006	491154013		31	prostate
8468321000006116	Recurrent malignant neoplasm of prostate	^ESCTRE846832		1098981000119101	3326121011		31	prostate
6616721000006113	Malignant tumor of prostate	^ESCTMA661672		399068003	1774579013		32	prostate
156607018	Secondary malignant neoplasm of prostate	B58y5	B58y500	94503003	156607018		32	prostate
6325161000006110	Malignant tumor involving bladder by separate metastasis from prostate	^ESCTMA632516		369479006	491022019		31	prostate
4038061000006114	Metastatic malignant neoplasm to prostate	^ESCTME403806		94503003	156608011		32	prostate
6052181000006114	Local recurrence of malignant tumor of prostate	^ESCTLO605218		314969001	459401010		31	prostate
6325261000006115	Malignant tumor involving vasa deferentia by separate metastasis from prostate	^ESCTMA632526		369484000	491027013		31	prostate
6325021000006117	Malignant tumor involving bladder by direct extension from prostate	^ESCTMA632502		369472002	491015010		31	prostate
4027551000006117	Primary malignant neoplasm of prostate	^ESCTPR402755		93974005	510942015		31	prostate
6622781000006117	Prostatic stroma involved by direct extension of malignant neoplasm	^ESCTPR662278		399433008	1778859015		31	prostate
6325281000006113	Malignant tumor involving prostate by direct extension from bladder	^ESCTMA632528		369485004	491028015		31	prostate
4390481000006116	Neoplasm of prostate	^ESCTNE439048		126906006	194013		31	prostate
4038081000006116	Metastatic tumor to prostate	^ESCTME403808		94503003	1218783010		32	prostate
152797018	Benign neoplasm of prostate	B7C2	B7C2.00	92308005	152797018		32	prostate
933251000006113	Adenocarcinoma of rectum	B141-99	B141.99	93984006	933251000006113		32	Colorectal
380137014	Anal carcinoma	B142-1	B142.11	363352004	482503016		32	Colorectal
6247931000006115	CA - Cancer of bowel	^ESCTCA624793		363508008	1228621019		32	Colorectal
6242911000006111	CA - Cancer of caecum	^ESCTCA624291		363350007	1216462014		32	Colorectal
6245001000006118	CA - Cancer of colon	^ESCTCA624500		363406005	1228535013		32	Colorectal
6247901000006111	CA - Cancer of intestine	^ESCTCA624790		363508008	1228618016		32	Colorectal
6248021000006116	CA - Cancer of large bowel	^ESCTCA624802		363510005	1228624010		31	Colorectal
879911000006113	Ca anus	B143-99	B143.99	663651000000108	879911000006113		32	Colorectal
1228541018	Ca ascending colon	B136-99	B136.99	363412000	879871000006110		32	Colorectal
1228539019	Ca descending colon	B132-99	B132.99	363409003	879851000006117		32	Colorectal
1228537017	Ca hepatic flexure - colon	B130-99	B130.99	363407001	1228537017		32	Colorectal
1228543015	Ca rectosigmoid junction	B140-99	B140.99	363414004	879901000006110		32	Colorectal
879891000006111	Ca rectum + Ca anus	B14-99	B14..99	187760008	879891000006111		32	Colorectal
879921000006117	Ca rectum + Ca anus NOS	B14z-99	B14z.99	635001000000108	879921000006117		32	Colorectal
1228540017	Ca sigmoid colon	B133-99	B133.99	363410008	879861000006115		32	Colorectal
1228542013	Ca splenic flexure - colon	B137-99	B137.99	363413005	1228542013		32	Colorectal
1228538010	Ca transverse colon	B131-99	B131.99	363408006	1228538010		32	Colorectal
4006321000006114	Cancer in situ of colon	^ESCTCA400632		92568009	3036230018		32	Colorectal
4006471000006119	Cancer in situ of duodenum	^ESCTCA400647		92577002	3036205016		32	Colorectal
4007031000006112	Cancer in situ of ileum	^ESCTCA400703		92613002	3035922015		32	Colorectal
4007151000006118	Cancer in situ of jejunum	^ESCTCA400715		92621008	3036473013		32	Colorectal
4008771000006113	Cancer in situ of small intestine	^ESCTCA400877		92750008	3035961011		31	Colorectal
4032371000006119	Cancer metastatic to duodenum	^ESCTCA403237		94275007	3036061018		32	Colorectal
4034591000006119	Cancer metastatic to large intestine	^ESCTCA403459		94365007	3036520011		32	Colorectal
4039801000006112	Cancer metastatic to small intestine	^ESCTCA403980		94580002	3036373012		32	Colorectal
841331000006115	Cancer of bowel	B1z0-1	B1z0.11	363508008	1228620018		32	Colorectal
6242921000006115	Cancer of caecum	^ESCTCA624292		363350007	1216463016		32	Colorectal
6245011000006115	Cancer of colon	^ESCTCA624501		363406005	1228536014		32	Colorectal
6247881000006114	Cancer of intestine	^ESCTCA624788		363508008	1228616017		32	Colorectal
6248011000006112	Cancer of large bowel	^ESCTCA624801		363510005	1228623016		31	Colorectal
6248001000006114	Cancer of large intestine	^ESCTCA624800		363510005	1228622014		31	Colorectal
3154941000006111	Cannulation of duodenum	^ESCTCA315494		40688006	67859018		31	Colorectal
7042401000006110	Carcinoid tumor of ileum	^ESCTCA704240		425318003	2643850012		31	Colorectal
5590991000006119	Carcinoid tumor of intestine	^ESCTCA559099		276816003	413129014		31	Colorectal
5591041000006116	Carcinoid tumor of large intestine	^ESCTCA559104		276819005	413135014		31	Colorectal
5591021000006111	Carcinoid tumor of small intestine	^ESCTCA559102		276818002	413132012		31	Colorectal
7042391000006113	Carcinoid tumour of ileum	^ESCTCA704239		425318003	2643849012		31	Colorectal
5590981000006117	Carcinoid tumour of intestine	^ESCTCA559098		276816003	413130016		31	Colorectal
5591031000006114	Carcinoid tumour of large intestine	^ESCTCA559103		276819005	413134013		31	Colorectal
5591011000006115	Carcinoid tumour of small intestine	^ESCTCA559101		276818002	413133019		31	Colorectal
290753018	Carcinoma in situ of anus	B806	B806.00	92537005	153096013		32	Colorectal
153102018	Carcinoma in situ of ascending colon	B8036	B803600	92542002	153102018		32	Colorectal
201638010	Carcinoma in situ of caecum	B8034	B803400	92559007	201638010		32	Colorectal
153133016	Carcinoma in situ of colon	B803	B803.00	92568009	153133016		32	Colorectal
153141016	Carcinoma in situ of descending colon	B8032	B803200	92575005	153141016		32	Colorectal
153143018	Carcinoma in situ of duodenum	B8070	B807000	92577002	153143018		32	Colorectal
153187010	Carcinoma in situ of hepatic flexure of colon	B8030	B803000	92608001	153187010		32	Colorectal
153193019	Carcinoma in situ of ileum	B8072	B807200	92613002	153193019		32	Colorectal
4007101000006117	Carcinoma in situ of intestine	^ESCTCA400710		92617001	510049010		32	Colorectal
153203015	Carcinoma in situ of jejunum	B8071	B807100	92621008	153203015		32	Colorectal
4007221000006117	Carcinoma in situ of large intestine	^ESCTCA400722		92629005	153212018		31	Colorectal
290758010	Carcinoma in situ of other and unspecified small intestine	B807	B807.00	109850001	174529011		32	Colorectal
153300015	Carcinoma in situ of rectum	B8041	B804100	92696009	153300015		32	Colorectal
153313014	Carcinoma in situ of sigmoid colon	B8033	B803300	92708008	153313014		32	Colorectal
4008761000006118	Carcinoma in situ of small intestine	^ESCTCA400876		92750008	153360018		31	Colorectal
290749015	Carcinoma in situ of splenic flexure of colon	B8037	B803700	189229003	290749015		32	Colorectal
153388012	Carcinoma in situ of transverse colon	B8031	B803100	92773000	153388012		32	Colorectal
7352991000006110	Carcinoma of anus	^ESCTCA735299		448315008	2899542016		31	Colorectal
6012931000006119	Carcinoma of ascending colon	^ESCTCA601293		312111009	455776013		31	Colorectal
380129018	Carcinoma of caecum	B134-1	B134.11	255081007	380129018		32	Colorectal
5512021000006115	Carcinoma of colon	^ESCTCA551202		269533000	403809019		31	Colorectal
6012951000006114	Carcinoma of descending colon	^ESCTCA601295		312113007	455778014		31	Colorectal
5346381000006114	Carcinoma of duodenum	^ESCTCA534638		254570009	379065014		31	Colorectal
379088010	Carcinoma of rectum	B141-1	B141.11	254582000	379090011		32	Colorectal
11923481000006115	Carcinoma of rectum	^ESCT1192348		254582000	379088010		32	Colorectal
5699751000006114	Carcinoma of sigmoid colon	^ESCTCA569975		285312008	424280011		31	Colorectal
7369601000006113	Carcinoma of skin of anus	^ESCTCA736960		449416001	2899881010		31	Colorectal
7358301000006117	Carcinoma of small bowel	^ESCTCA735830		448664009	2901213014		31	Colorectal
7358291000006118	Carcinoma of small intestine	^ESCTCA735829		448664009	2901214015		31	Colorectal
6012941000006112	Carcinoma of transverse colon	^ESCTCA601294		312112002	455777016		31	Colorectal
7362971000006115	Carcinoma of upper rectum	^ESCTCA736297		448994001	2901729019		31	Colorectal
573611000006118	Colonic cancer	B13z-1	B13z.11	363406005	482611019		32	Colorectal
459527013	Hereditary nonpolyposis colon cancer	B139	B139.00	315058005	459527013		32	Colorectal
729581000006111	Malig neop other site rectum, rectosigmoid junction and anus	B14y	B14y.00	187760008	288675010		32	Colorectal
7881271000006117	Malignant carcinoid tumor of colon	^ESCTMA788127		726654006	3451379019		31	Colorectal
7881261000006112	Malignant carcinoid tumour of colon	^ESCTMA788126		726654006	3451380016		31	Colorectal
7278231000006113	Malignant neoplasm of anorectum	^ESCTMA727823		443488001	2840954018		31	Colorectal
727281000006117	Malignant neoplasm of appendix	B135	B135.00	363411007	482621010		32	Colorectal
1216464010	Malignant neoplasm of caecum	B134	B134.00	363350007	1216464010		32	Colorectal
174518012	Malignant neoplasm of cloacogenic zone	B1420	B142000	363491008	482769017		32	Colorectal
726331000006111	Malignant neoplasm of colon	B13	B13..00	363406005	3446619012		32	Colorectal
725451000006118	Malignant neoplasm of jejunum	B121	B121.00	363404008	482607013		32	Colorectal
288749016	Malignant neoplasm of mesocaecum	B18y1	B18y100	187810005	288749016		32	Colorectal
288748012	Malignant neoplasm of mesocolon	B18y0	B18y000	187809000	288748012		32	Colorectal
288751017	Malignant neoplasm of mesorectum	B18y2	B18y200	187811009	288751017		32	Colorectal
288671018	Malignant neoplasm of other specified sites of colon	B13y	B13y.00	363406005	482611019		32	Colorectal
288675010	Malignant neoplasm of rectum, rectosigmoid junction and anus	B14	B14..00	187760008	288675010		32	Colorectal
721821000006114	Malignant neoplasm of splenic flexure of colon	B137	B137.00	363413005	482625018		32	Colorectal
720501000006110	Malignant neoplasm rectum,rectosigmoid junction and anus NOS	B14z	B14z.00	187760008	288675010		32	Colorectal
288670017	Malignant neoplasm, overlapping lesion of colon	B138	B138.00	187757001	288670017		32	Colorectal
1219535016	Malignant neoplasm, overlapping lesion of small intestine	B124	B124.00	109837002	1219535016		32	Colorectal
6245201000006112	Malignant tumor of ascending colon	^ESCTMA624520		363412000	482624019		32	Colorectal
6244991000006113	Malignant tumor of colon	^ESCTMA624499		363406005	482612014		32	Colorectal
12762201000006115	Malignant tumor of descending colon	^ESCT1276220		363409003	482617015		32	Colorectal
13031521000006119	Malignant tumor of descending colon	^ESCT1303152		363409003	725951000006112		31	Colorectal
6245151000006115	Malignant tumor of sigmoid colon	^ESCTMA624515		363410008	482620011		32	Colorectal
[truncated: 513 more rows]
